# Supplementary material for: The response of Dual-leucine zipper kinase (DLK) to nocodazole: Evidence for a homeostatic cytoskeletal repair mechanism
Source: PLoS One. 2024 Apr 4;19(4):e0300539. doi: 10.1371/journal.pone.0300539 (PMC10994325; doi:10.1371/journal.pone.0300539)
Supplement: S1 Data set — (XLSX) [file pone.0300539.s002.xlsx]

## Sheet: Fig1B
Date	pMKK4/MKK4	Pretreatment	Treatment	MKK4/standard
2022-12-01	1	DMSO	DMSO	1
2022-12-01	1.51406	DMSO	NOC	0.81634
2022-11-21	1	DMSO	DMSO	1
2022-11-21	1.75151	DMSO	NOC	0.795591
2022-10-26	1	DMSO	DMSO	1
2022-10-26	1.98345	DMSO	NOC	1.32095
2022-04-30	1	DMSO	DMSO	1
2022-04-30	1.50871	DMSO	NOC	1.89087
2022-04-30	0.0451735	DLKi	NOC	2.25271
2022-04-21	1	DMSO	DMSO	1
2022-04-21	2.18324	DMSO	NOC	1.21716
2022-04-21	0.272683	DLKi	NOC	0.651802
2023-03-29	1	DMSO	DMSO	1
2023-03-29	1.87709	DMSO	NOC	0.745375
2023-03-29	0.0170515	DLKi	DMSO	1.47688
2023-03-29	0.0505922	DLKi	NOC	0.814949
3023-03-17	1	DMSO	DMSO	1
3023-03-17	1.30557	DMSO	NOC	0.970556
3023-03-17	0.325147	DLKi	DMSO	0.522763
3023-03-17	0.520726	DLKi	NOC	0.384911

## Sheet: Fig1D
Date	CJUN/HSP90	Pretreatment	Treatment
2022-11-21	1	DMSO	DMSO
2022-11-21	5.93631	DMSO	NOC
2022-10-26	1	DMSO	DMSO
2022-10-26	4.0556	DMSO	NOC
2022-06-30	1	DMSO	DMSO
2022-06-30	5.58972	DMSO	NOC
2023-03-17	1	DMSO	DMSO
2023-03-17	5.63132	DMSO	NOC
2023-03-17	0.0821897	DLKi	DMSO
2023-03-17	0.386311	DLKi	NOC
2023-03-14	1	DMSO	DMSO
2023-03-14	3.36395	DMSO	NOC
2023-03-14	1.3075	DLKi	DMSO
2023-03-14	0.995119	DLKi	NOC
2023-03-23	1	DMSO	DMSO
2023-03-23	2.6144	DMSO	NOC
2023-03-23	0.496545	DLKi	DMSO
2023-03-23	0.310947	DLKi	NOC

## Sheet: Fig1G
Slice	Count	Total Area	Average Size	%Area	Mean	Mode
03tuj104tuj05detytub06tytub_A - 3(fld 07).tif	9	67.073	7.453	0.015	255	255
03tuj104tuj05detytub06tytub_A - 3(fld 17).tif	2	15.95	7.975	0.004	255	255
03tuj104tuj05detytub06tytub_A - 3(fld 18).tif	11	75.312	6.847	0.017	255	255
03tuj104tuj05detytub06tytub_A - 3(fld 19).tif	5	34.646	6.929	0.008	255	255
03tuj104tuj05detytub06tytub_A - 3(fld 20).tif	8	43.096	5.387	0.01	255	255
03tuj104tuj05detytub06tytub_A - 3(fld 21).tif	3	23.027	7.676	0.005	255	255
03tuj104tuj05detytub06tytub_A - 3(fld 22).tif	22	177.981	8.09	0.04	255	255
03tuj104tuj05detytub06tytub_A - 3(fld 23).tif	18	131.188	7.288	0.03	255	255
03tuj104tuj05detytub06tytub_A - 3(fld 24).tif	6	42.779	7.13	0.01	255	255
03tuj104tuj05detytub06tytub_A - 3(fld 25).tif	8	56.721	7.09	0.013	255	255
03tuj104tuj05detytub06tytub_A - 3(fld 26).tif	4	30.104	7.526	0.007	255	255
03tuj104tuj05detytub06tytub_A - 3(fld 27).tif	5	42.356	8.471	0.01	255	255
03tuj104tuj05detytub06tytub_A - 3(fld 28).tif	11	70.77	6.434	0.016	255	255
03tuj104tuj05detytub06tytub_A - 3(fld 29).tif	24	179.354	7.473	0.041	255	255
03tuj104tuj05detytub06tytub_A - 3(fld 30).tif	7	60.947	8.707	0.014	255	255
03tuj104tuj05detytub06tytub_B - 3(fld 01).tif	10	74.784	7.478	0.017	255	255
03tuj104tuj05detytub06tytub_B - 3(fld 02).tif	9	66.545	7.394	0.015	255	255
03tuj104tuj05detytub06tytub_B - 3(fld 03).tif	28	238.927	8.533	0.054	255	255
03tuj104tuj05detytub06tytub_B - 3(fld 04).tif	19	156.01	8.211	0.035	255	255
03tuj104tuj05detytub06tytub_B - 3(fld 05).tif	11	93.057	8.46	0.021	255	255
03tuj104tuj05detytub06tytub_B - 3(fld 06).tif	7	49.222	7.032	0.011	255	255
03tuj104tuj05detytub06tytub_B - 3(fld 07).tif	15	120.097	8.006	0.027	255	255
03tuj104tuj05detytub06tytub_B - 3(fld 08).tif	4	23.766	5.941	0.005	255	255
03tuj104tuj05detytub06tytub_B - 3(fld 09).tif	3	18.59	6.197	0.004	255	255
03tuj104tuj05detytub06tytub_B - 3(fld 10).tif	2	14.048	7.024	0.003	255	255
03tuj104tuj05detytub06tytub_B - 3(fld 13).tif	16	112.07	7.004	0.025	255	255
03tuj104tuj05detytub06tytub_B - 3(fld 14).tif	9	67.284	7.476	0.015	255	255
03tuj104tuj05detytub06tytub_B - 3(fld 15).tif	8	62.108	7.764	0.014	255	255
03tuj104tuj05detytub06tytub_B - 3(fld 16).tif	9	70.453	7.828	0.016	255	255
03tuj104tuj05detytub06tytub_B - 3(fld 17).tif	6	38.237	6.373	0.009	255	255
03tuj104tuj05detytub06tytub_B - 3(fld 18).tif	18	140.166	7.787	0.032	255	255
03tuj104tuj05detytub06tytub_B - 3(fld 19).tif	15	131.083	8.739	0.03	255	255
03tuj104tuj05detytub06tytub_B - 3(fld 20).tif	25	179.882	7.195	0.041	255	255
03tuj104tuj05detytub06tytub_B - 3(fld 21).tif	17	147.032	8.649	0.033	255	255
03tuj104tuj05detytub06tytub_B - 3(fld 22).tif	14	89.994	6.428	0.02	255	255
03tuj104tuj05detytub06tytub_B - 3(fld 23).tif	15	132.773	8.852	0.03	255	255
03tuj104tuj05detytub06tytub_B - 3(fld 24).tif	29	226.463	7.809	0.052	255	255
03tuj104tuj05detytub06tytub_B - 3(fld 25).tif	9	64.538	7.171	0.015	255	255
03tuj104tuj05detytub06tytub_B - 3(fld 26).tif	10	79.537	7.954	0.018	255	255
03tuj104tuj05detytub06tytub_B - 3(fld 27).tif	11	64.96	5.905	0.015	255	255
03tuj104tuj05detytub06tytub_B - 3(fld 28).tif	8	68.446	8.556	0.016	255	255
03tuj104tuj05detytub06tytub_B - 3(fld 29).tif	7	61.052	8.722	0.014	255	255
03tuj104tuj05detytub06tytub_C - 3(fld 03).tif	12	82.177	6.848	0.019	255	255
03tuj104tuj05detytub06tytub_C - 3(fld 04).tif	21	147.032	7.002	0.033	255	255
03tuj104tuj05detytub06tytub_C - 3(fld 05).tif	4	33.906	8.477	0.008	255	255
03tuj104tuj05detytub06tytub_C - 3(fld 06).tif	4	27.569	6.892	0.006	255	255
03tuj104tuj05detytub06tytub_C - 3(fld 07).tif	19	145.765	7.672	0.033	255	255
03tuj104tuj05detytub06tytub_C - 3(fld 08).tif	1	5.176	5.176	0.001	255	255
03tuj104tuj05detytub06tytub_C - 3(fld 09).tif	12	93.691	7.808	0.021	255	255
03tuj104tuj05detytub06tytub_C - 3(fld 10).tif	28	268.08	9.574	0.061	255	255
03tuj104tuj05detytub06tytub_C - 3(fld 13).tif	3	21.653	7.218	0.005	255	255
03tuj104tuj05detytub06tytub_C - 3(fld 14).tif	8	54.186	6.773	0.012	255	255
03tuj104tuj05detytub06tytub_C - 3(fld 15).tif	15	124.745	8.316	0.028	255	255
03tuj104tuj05detytub06tytub_C - 3(fld 16).tif	38	387.861	10.207	0.088	255	255
03tuj104tuj05detytub06tytub_C - 3(fld 17).tif	12	92.318	7.693	0.021	255	255
03tuj104tuj05detytub06tytub_C - 3(fld 18).tif	6	41.828	6.971	0.01	255	255
03tuj104tuj05detytub06tytub_C - 3(fld 19).tif	34	286.671	8.431	0.065	255	255
03tuj104tuj05detytub06tytub_C - 3(fld 20).tif	54	569.01	10.537	0.129	255	255
03tuj104tuj05detytub06tytub_C - 3(fld 21).tif	48	531.724	11.078	0.121	255	255
03tuj104tuj05detytub06tytub_C - 3(fld 22).tif	21	159.602	7.6	0.036	255	255
03tuj104tuj05detytub06tytub_C - 3(fld 23).tif	14	103.725	7.409	0.024	255	255
03tuj104tuj05detytub06tytub_C - 3(fld 24).tif	17	118.196	6.953	0.027	255	255
03tuj104tuj05detytub06tytub_C - 3(fld 25).tif	19	146.821	7.727	0.033	255	255
03tuj104tuj05detytub06tytub_C - 3(fld 27).tif	6	46.687	7.781	0.011	255	255
03tuj104tuj05detytub06tytub_C - 3(fld 28).tif	33	287.727	8.719	0.065	255	255
03tuj104tuj05detytub06tytub_C - 3(fld 29).tif	12	94.641	7.887	0.022	255	255
03tuj104tuj05detytub06tytub_D - 3(fld 01).tif	75	726.605	9.688	0.165	255	255
03tuj104tuj05detytub06tytub_D - 3(fld 02).tif	50	459.898	9.198	0.105	255	255
03tuj104tuj05detytub06tytub_D - 3(fld 03).tif	128	1207.1	9.43	0.275	255	255
03tuj104tuj05detytub06tytub_D - 3(fld 05).tif	40	362.722	9.068	0.083	255	255
03tuj104tuj05detytub06tytub_D - 3(fld 08).tif	3	24.717	8.239	0.006	255	255
03tuj104tuj05detytub06tytub_D - 3(fld 10).tif	1	6.76	6.76	0.002	255	255
03tuj104tuj05detytub06tytub_D - 3(fld 19).tif	11	72.354	6.578	0.016	255	255
03tuj104tuj05detytub06tytub_D - 3(fld 21).tif	10	67.707	6.771	0.015	255	255
03tuj104tuj05detytub06tytub_D - 3(fld 22).tif	69	622.986	9.029	0.142	255	255
03tuj104tuj05detytub06tytub_D - 3(fld 24).tif	137	1292.76	9.436	0.294	255	255
03tuj104tuj05detytub06tytub_D - 3(fld 29).tif	71	706.114	9.945	0.161	255	255
03tuj104tuj05detytub06tytub_A - 3(fld 01)-1.tif	11	72.46	6.587	0.016	255	255
A - 2(fld 02).tif	54	433.808	8.03349	0.098688	255	2048.54
D - 3(fld 30).tif	13	173.65	13.3577	0.039504	255	3406.21
D - 3(fld 28).tif	371	4533.92	12.2208	1.03143	255	3116.3
D - 3(fld 16).tif	615	6580.64	10.7002	1.49704	255	2728.56
D - 3(fld 07).tif	91	709.811	7.80012	0.161476	255	1989.03
D - 3(fld 05).tif	7	55.6652	7.95217	0.012663	255	2027.8
D - 3(fld 04).tif	609	6057.26	9.94624	1.37798	255	2536.29
D - 3(fld 02).tif	490	5656.51	11.5439	1.28681	255	2943.7
D - 2(fld 29).tif	101	3148.83	31.1766	0.716335	255	7950.03
D - 2(fld 28).tif	6	764.842	127.474	0.173996	255	32505.8
D - 2(fld 27).tif	67	832.443	12.4245	0.189374	255	3168.25
D - 2(fld 25).tif	5	932.894	186.579	0.212226	255	47577.6
D - 2(fld 24).tif	14	149.25	10.6607	0.033953	255	2718.49
D - 2(fld 23).tif	476	5839.46	12.2678	1.32843	255	3128.28
D - 2(fld 20).tif	14	151.046	10.789	0.034362	255	2751.2
D - 2(fld 19).tif	10	1097.99	109.799	0.249784	255	27998.7
D - 2(fld 18).tif	506	6359.67	12.5685	1.44677	255	3204.97
D - 2(fld 17).tif	410	4922.3	12.0056	1.11979	255	3061.43
D - 2(fld 16).tif	596	13216	22.1745	3.00654	255	5654.5
D - 2(fld 09).tif	207	2586.9	12.4971	0.5885	255	3186.76
D - 2(fld 04).tif	918	12036.8	13.112	2.73827	255	3343.55
D - 2(fld 02).tif	714	9762.01	13.6723	2.22078	255	3486.43
C - 3(fld 28).tif	78	674.214	8.64377	0.153379	255	2204.16
C - 3(fld 23).tif	7	66.9673	9.56675	0.015235	255	2439.52
C - 3(fld 20).tif	3	22.076	7.35865	0.005022	255	1876.46
C - 3(fld 18).tif	6	49.9614	8.3269	0.011366	255	2123.36
C - 3(fld 16).tif	30	338.533	11.2844	0.077014	255	2877.53
C - 3(fld 10).tif	19	191.29	10.0679	0.043517	255	2567.31
C - 3(fld 09).tif	4	28.6248	7.1562	0.006512	255	1824.83
C - 3(fld 07).tif	12	95.1696	7.9308	0.02165	255	2022.35
C - 3(fld 05).tif	6	48.1657	8.02762	0.010957	255	2047.04
C - 3(fld 04).tif	66	634.816	9.61842	0.144416	255	2452.7
C - 3(fld 02).tif	157	1464.94	9.3308	0.333261	255	2379.35
C - 2(fld 28).tif	210	1824.17	8.68653	0.414985	255	2215.06
C - 2(fld 25).tif	18	180.516	10.0287	0.041066	255	2557.31
C - 2(fld 23).tif	54	462.75	8.56945	0.105272	255	2185.21
C - 2(fld 19).tif	7	74.3611	10.623	0.016917	255	2708.87
C - 2(fld 18).tif	51	579.89	11.3704	0.13192	255	2899.45
C - 2(fld 17).tif	8	58.3059	7.28823	0.013264	255	1858.5
C - 2(fld 16).tif	87	841.104	9.66787	0.191345	255	2465.31
C - 2(fld 15).tif	19	151.891	7.99427	0.034554	255	2038.54
C - 2(fld 10).tif	15	137.737	9.18247	0.031334	255	2341.53
C - 2(fld 09).tif	4	40.2437	10.0609	0.009155	255	2565.54
C - 2(fld 07).tif	42	416.169	9.90878	0.094675	255	2526.74
C - 2(fld 04).tif	117	1098.41	9.38813	0.24988	255	2393.97
C - 2(fld 02).tif	187	1690.66	9.04096	0.384612	255	2305.44
B - 3(fld 28).tif	39	340.118	8.72096	0.077374	255	2223.85
B - 3(fld 16).tif	24	197.205	8.21687	0.044863	255	2095.3
B - 3(fld 15).tif	7	51.757	7.39386	0.011774	255	1885.43
B - 3(fld 14).tif	6	43.0956	7.18261	0.009804	255	1831.56
B - 3(fld 13).tif	5	51.9683	10.3937	0.011822	255	2650.38
B - 3(fld 11).tif	4	31.1598	7.78996	0.007089	255	1986.44
B - 3(fld 06).tif	3	63.2703	21.0901	0.014394	255	5377.98
B - 3(fld 04).tif	34	413.528	12.1626	0.094074	255	3101.46
B - 3(fld 02).tif	56	496.445	8.86509	0.112937	255	2260.6
B - 2(fld 29).tif	2	19.4353	9.71765	0.004421	255	2478
B - 2(fld 28).tif	72	616.648	8.56456	0.140283	255	2183.96
B - 2(fld 16).tif	22	186.114	8.45973	0.042339	255	2157.23
B - 2(fld 13).tif	8	51.9683	6.49604	0.011822	255	1656.49
B - 2(fld 07).tif	9	68.7629	7.64032	0.015643	255	1948.28
B - 2(fld 04).tif	47	367.369	7.81637	0.083574	255	1993.17
B - 2(fld 02).tif	61	528.344	8.66138	0.120194	255	2208.65
A - 3(fld 28).tif	84	678.123	8.07289	0.154268	255	2058.59
A - 3(fld 26).tif	7	42.7788	6.11125	0.009732	255	1558.37
A - 3(fld 25).tif	12	96.5427	8.04523	0.021963	255	2051.53
A - 3(fld 23).tif	28	196.888	7.03171	0.04479	255	1793.09
A - 3(fld 21).tif	4	27.3573	6.83932	0.006224	255	1744.03
A - 3(fld 20).tif	10	59.9959	5.99959	0.013649	255	1529.9
A - 3(fld 19).tif	9	58.4115	6.49017	0.013288	255	1654.99
A - 3(fld 18).tif	30	286.565	9.55216	0.065191	255	2435.8
A - 3(fld 16).tif	44	406.134	9.23032	0.092392	255	2353.73
A - 3(fld 07).tif	23	195.092	8.48227	0.044382	255	2162.98
A - 3(fld 04).tif	31	253.398	8.17413	0.057646	255	2084.4
A - 2(fld 28).tif	72	531.513	7.38213	0.120915	255	1882.44
A - 2(fld 25).tif	19	167.101	8.7948	0.038014	255	2242.67
A - 2(fld 22).tif	3	27.5685	9.18951	0.006272	255	2343.33
A - 2(fld 21).tif	24	487.255	20.3023	0.110847	255	5177.09
A - 2(fld 18).tif	34	261.32	7.68589	0.059448	255	1959.9
A - 2(fld 17).tif	7	56.0877	8.01253	0.01276	255	2043.2
A - 2(fld 15).tif	73	1130.2	15.4823	0.257113	255	3947.97
A - 2(fld 10).tif	57	453.666	7.95906	0.103205	255	2029.56
A - 2(fld 07).tif	44	344.554	7.83077	0.078383	255	1996.85
A - 2(fld 04).tif	86	656.68	7.63582	0.14939	255	1947.13
D - 6(fld 18).tif	95	735.795	7.74521	0.167388	255	1975.03
D - 6(fld 07).tif	46	329.661	7.16653	0.074995	255	1827.47
D - 6(fld 02).tif	58	479.017	8.25891	0.108973	255	2106.02
D - 5(fld 25).tif	98	933.95	9.53011	0.212466	255	2430.18
D - 5(fld 23).tif	142	1494.3	10.5232	0.339941	255	2683.42
D - 5(fld 18).tif	63	581.263	9.2264	0.132233	255	2352.73
D - 5(fld 16).tif	256	2463.11	9.62151	0.560337	255	2453.48
D - 5(fld 15).tif	60	537.639	8.96065	0.122309	255	2284.97
D - 5(fld 10).tif	93	907.121	9.75399	0.206363	255	2487.27
D - 5(fld 07).tif	55	453.138	8.23887	0.103085	255	2100.91
C - 6(fld 28).tif	17	175.868	10.3452	0.040009	255	2638.02
C - 6(fld 23).tif	6	39.1875	6.53124	0.008915	255	1665.47
C - 6(fld 18).tif	15	106.26	7.08402	0.024173	255	1806.43
C - 6(fld 16).tif	11	111.119	10.1017	0.025279	255	2575.94
C - 6(fld 10).tif	15	92.9514	6.19676	0.021146	255	1580.17
C - 6(fld 04).tif	11	128.97	11.7246	0.02934	255	2989.76
C - 6(fld 02).tif	48	374.552	7.80316	0.085208	255	1989.81
C - 5(fld 23).tif	38	482.713	12.703	0.109814	255	3239.26
C - 5(fld 19).tif	26	224.14	8.62075	0.05099	255	2198.29
C - 5(fld 18).tif	17	184.847	10.8733	0.042051	255	2772.7
C - 5(fld 17).tif	15	110.38	7.35865	0.025111	255	1876.46
C - 5(fld 16).tif	56	594.889	10.623	0.135333	255	2708.87
C - 5(fld 07).tif	30	268.186	8.93953	0.06101	255	2279.58
B - 6(fld 29).tif	7	50.2783	7.18261	0.011438	255	1831.56
B - 6(fld 25).tif	24	162.348	6.7645	0.036933	255	1724.95
B - 6(fld 23).tif	43	316.668	7.36438	0.07204	255	1877.92
B - 6(fld 19).tif	27	203.437	7.5347	0.04628	255	1921.35
B - 6(fld 18).tif	54	453.983	8.40709	0.103278	255	2143.81
B - 6(fld 17).tif	20	149.99	7.49949	0.034121	255	1912.37
B - 6(fld 15).tif	19	133.935	7.04918	0.030469	255	1797.54
B - 6(fld 10).tif	30	226.78	7.55934	0.051591	255	1927.63
B - 6(fld 07).tif	68	517.993	7.61754	0.117839	255	1942.47
B - 6(fld 03).tif	15	99.9227	6.66152	0.022732	255	1698.69
B - 5(fld 25).tif	31	238.716	7.70052	0.054306	255	1963.63
B - 5(fld 23).tif	19	166.679	8.77257	0.037918	255	2237
B - 5(fld 19).tif	34	221.605	6.51778	0.050413	255	1662.03
B - 5(fld 16).tif	46	561.933	12.2159	0.127835	255	3115.07
B - 5(fld 10).tif	19	144.497	7.60511	0.032872	255	1939.3
B - 5(fld 07).tif	23	167.946	7.30201	0.038206	255	1862.01
B - 5(fld 04).tif	36	287.41	7.98361	0.065384	255	2035.82
A - 6(fld 25).tif	12	88.6207	7.38506	0.020161	255	1883.19
A - 6(fld 23).tif	27	187.698	6.95179	0.0427	255	1772.71
A - 6(fld 19).tif	17	218.647	12.8616	0.04974	255	3279.71
A - 6(fld 18).tif	26	221.816	8.53138	0.050461	255	2175.5
A - 6(fld 16).tif	81	552.216	6.81748	0.125625	255	1738.46
A - 6(fld 15).tif	18	138.054	7.66966	0.031406	255	1955.76
A - 6(fld 10).tif	13	89.677	6.89823	0.020401	255	1759.05
A - 6(fld 09).tif	25	203.859	8.15437	0.046376	255	2079.36
A - 6(fld 07).tif	34	262.482	7.72006	0.059713	255	1968.62
A - 5(fld 25).tif	24	169.425	7.05938	0.038543	255	1800.14
A - 5(fld 23).tif	12	90.9445	7.57871	0.020689	255	1932.57
A - 5(fld 19).tif	13	91.8951	7.06886	0.020905	255	1802.56
A - 5(fld 18).tif	16	125.062	7.81637	0.028451	255	1993.17
A - 5(fld 15).tif	27	247.483	9.16604	0.0563	255	2337.34
A - 5(fld 10).tif	29	264.911	9.13488	0.060265	255	2329.39
A - 5(fld 07).tif	14	83.0225	5.93018	0.018887	255	1512.2
A - 5(fld 04).tif	41	306.951	7.48661	0.069829	255	1909.08
A - 5(fld 02).tif	33	270.193	8.18766	0.061467	255	2087.85

## Sheet: Fig2D
Gene Set	Description	Size	Leading Edge Number	ES	NES	P Value	FDR
GO:0007631	feeding behavior	10	9	0.7944	2.772	<2.2e-16	<2.2e-16
GO:0007187	G protein-coupled receptor signaling	21	13	0.55795	2.6953	<2.2e-16	<2.2e-16
GO:0019233	sensory perception of pain	14	10	0.58294	2.3965	<2.2e-16	0.0088948
GO:0006836	neurotransmitter transport	10	7	0.66089	2.3623	<2.2e-16	0.00975
GO:0050795	regulation of behavior	8	8	0.71739	2.29	<2.2e-16	0.01129
GO:0003012	muscle system process	16	10	0.51637	2.2409	<2.2e-16	0.012957
GO:0043279	response to alkaloid	7	4	0.67488	2.1285	<2.2e-16	0.016274
GO:0034976	response to endoplasmic reticulum stress	13	13	-0.6044	-1.9892	0.0014793	0.097155
GO:0046683	response to organophosphorus	8	5	-0.72175	-2.043	<2.2e-16	0.10505
GO:0042326	negative regulation of phosphorylation	33	24	-0.44977	-1.9969	0.0037406	0.12066

## Sheet: Fig2E
Gene Set	Description	Size	Leading Edge Number	ES	NES	P Value	FDR
GO:0005938	cell cortex	14	14	-0.53304	-1.7838	0.0057389	0.28243
GO:1990351	transporter complex	14	12	0.35592	1.4689	0.074194	0.35144
GO:0097060	synaptic membrane	33	21	0.2626	1.5418	0.065728	0.36938
GO:0099572	postsynaptic specialization	24	18	0.27335	1.3841	0.10757	0.37817
GO:0044441	ciliary part	6	4	0.56136	1.5823	0.05974	0.40229
GO:0030427	site of polarized growth	10	7	-0.38189	-1.1581	0.30655	0.4998
GO:0005770	late endosome	7	7	0.39479	1.1974	0.24518	0.53402
GO:0012506	vesicle membrane	14	6	-0.3147	-1.0471	0.41018	0.57178
GO:0019867	outer membrane	5	5	-0.50324	-1.1798	0.24585	0.58188
GO:0005813	centrosome	7	5	-0.46516	-1.2354	0.224	0.64397

## Sheet: Fig2F
Gene Set	Description	Size	Leading Edge Number	ES	NES	P Value	FDR
GO:0001653	peptide receptor activity	8	8	0.78913	2.5456	<2.2e-16	0.00084809
GO:0001664	G protein-coupled receptor binding	8	6	0.66887	2.0976	0.0056338	0.024595
GO:0001228	DNA-binding transcription activator activity	19	7	-0.53165	-2.036	0.0027933	0.043388
GO:0030594	neurotransmitter receptor activity	11	7	0.43042	1.6218	0.035398	0.2304
GO:0019207	kinase regulator activity	9	6	-0.59516	-1.7378	0.020602	0.31673
GO:0030545	receptor regulator activity	14	7	0.30906	1.3001	0.1196	0.34167
GO:0001227	DNA-binding transcription repressor activity	12	4	-0.49639	-1.5935	0.040238	0.40947
GO:0016757	transferase activity, transferring glycosyl groups	11	8	0.32275	1.2104	0.22254	0.42584
GO:0042578	phosphoric ester hydrolase activity	19	11	-0.38917	-1.4684	0.095172	0.54668
GO:0060589	nucleoside-triphosphatase regulator activity	10	9	-0.44027	-1.3221	0.16462	0.6429

## Sheet: Fig4C
Date	Pretreatment	Treatment	Image	Total_length	Number_filo	Length_nofilo	length_filo	filopodia/length
Mar-30-2023	DMSO	Noc	1	2307.48	69	1943.43	364.047	35.5043
Mar-30-2024	DLKi	DMSO	2	397.584	0	397.584	0	0
Mar-30-2025	DLKi	DMSO	3	1841.01	1	1835.32	5.68765	0.544864
Mar-30-2026	DLKi	DMSO	4	2353.79	3	2336.85	16.9446	1.28378
Mar-30-2027	DLKi	DMSO	5	3587.84	0	3587.84	0	0
Mar-30-2028	DLKi	DMSO	6	2063.56	1	2053.83	9.73624	0.486896
Mar-30-2029	DLKi	Noc	1	670.469	0	670.469	0	0
Mar-30-2030	DLKi	Noc	2	1151.85	1	1142.85	9.00043	0.875004
Mar-30-2031	DLKi	Noc	3	3066.88	6	3033.27	33.6111	1.97806
Mar-30-2032	DLKi	Noc	5	3338	8	3286.96	51.0404	2.43386
Mar-30-2033	DLKi	Noc	4	891.506	7	856.119	35.3876	8.17644
Mar-30-2034	DMSO	Noc	3	2882.76	74	2456.14	426.627	30.1286
Mar-30-2035	DMSO	Noc	4	2861.67	60	2538.21	323.468	23.6387
Mar-30-2036	DMSO	Noc	5	1119.48	7	1077.75	41.7273	6.495
Mar-30-2037	DMSO	Noc	6	2364.43	22	2259.08	105.351	9.73848
Mar-30-2038	DMSO	Noc	7	1071.91	28	927.977	143.93	30.1732
Mar-30-2039	DMSO	Noc	8	1014.2	46	797.336	216.866	57.6921
Mar-30-2040	DMSO	Noc	9	2258.8	39	2044.02	214.777	19.08
Mar-30-2041	DMSO	DMSO	1	1575.28	6	1541.61	33.6648	3.89203
Mar-30-2042	DMSO	DMSO	2	2275.33	17	2183.78	91.5439	7.78466
Mar-30-2043	DMSO	DMSO	3	1014.19	1	1007.92	6.26714	0.992139
Mar-30-2044	DMSO	DMSO	4	1632.73	7	1595.25	37.4845	4.38803
Mar-30-2045	DMSO	DMSO	5	1515.18	10	1439.39	75.7806	6.94736
Mar-30-2046	DMSO	DMSO	7	1270.31	7	1243.07	27.2413	5.63121
Apr-13-2023	DLKi	DMSO	1	1932.58	1	1927.39	5.19186	0.518836
Apr-13-2023	DLKi	DMSO	4	8189.6	17	8086.89	102.711	2.10217
Apr-13-2023	DLKi	Noc	1	5949.28	17	5834.4	114.872	2.91375
Apr-13-2023	DMSO	Noc	5	10754.2	266	9154.56	1599.61	29.0566
Apr-13-2023	DMSO	DMSO	4	2291.97	19	2185.43	106.541	8.69393
Apr-19-2023	DLKi	DMSO	1	2479.5	2	2466.13	13.3741	0.810989
Apr-19-2023	DLKi	DMSO	2	2502.39	3	2485.89	16.5024	1.20681
Apr-19-2023	DLKi	DMSO	4	2498.97	16	2415.47	83.5002	6.62397
Apr-19-2023	DLKi	Noc	1	2315.16	12	2255.48	59.6809	5.32037
Apr-19-2023	DLKi	Noc	2	2205.59	11	2136.21	69.3838	5.14931
Apr-19-2023	DLKi	Noc	4	2598.58	5	2571.9	26.6762	1.94409
Apr-19-2023	DMSO	DMSO	3	3956.32	20	3841.98	114.333	5.20564
Apr-19-2023	DMSO	DMSO	4	4313.05	4	4283.59	29.4566	0.933795
Apr-19-2023	DMSO	Noc	1	3769.53	58	3424.56	344.968	16.9365
Apr-19-2023	DMSO	Noc	2	3303.08	120	2715.78	587.297	44.1862

## Sheet: Fig3C
Sample	Target	Number of Replicates	Quantity	Number of Cqs	Cq Mean	Cq SD	Cq SE	Biogroup	Date
dmso	stmn4	3	-	0	28.6419	0.468869	0.270702		612
dlki noc	stmn4	3	-	0	29.9337	0.252931	0.14603		612
dlki	stmn4	3	-	0	31.0233	0.232607	0.134296		612
noc	stmn4	3	-	0	26.7294	0.228234	0.131771		612
dmso	ubc	3	-	0	21.6639	0.168289	0.0971617		612
dlki	ubc	3	-	0	22.3435	0.156214	0.09019		612
noc	ubc	3	-	0	22.0895	0.144793	0.0835963		612
dlki noc	ubc	3	-	0	20.9403	0.0247154	0.0142694		612
dmso	rpl27	3	-	0	22.0872	0.133124	0.0768591		612
dlki noc	rpl27	3	-	0	21.3978	0.124341	0.0717882		612
dlki	rpl27	3	-	0	22.5362	0.0997319	0.0575802		612
noc	rpl27	3	-	0	22.1035	0.0832434	0.0480606		612
dlki	itga9	3	-	0	32.8891	0.790566	0.456433		518
dlki noc	itga9	3	-	0	31.7809	1.16004	0.669751		518
dmso	itga9	3	-	0	31.1445	0.315442	0.182121		518
noc	itga9	3	-	0	29.2118	0.122114	0.0705024		518
dlki	rpl27	3	-	0	24.3613	1.74492	1.00743		518
dlki noc	rpl27	3	-	0	26.1808	5.97473	3.44951		518
dmso	rpl27	3	-	0	30.9087				518
noc	rpl27	3	-	0	22.749	3.26438	1.88469		518
dlki	ubc	3	-	0	20.0523	0.320293	0.184921		518
dlki noc	ubc	3	-	0	19.3393	0.563751	0.325482		518
dmso	ubc	3	-	0	19.6903	0.669889	0.386761		518
noc	ubc	3	-	0	19.5575	0.427964	0.247085		518
dlki	ubc	3	-	0	20.9637	0.355728	0.20538		518
dlki noc	ubc	3	-	0	20.4052	0.266153	0.153663		518
dmso	ubc	3	-	0	20.7995	0.186067	0.107426		518
noc	ubc	3	-	0	20.6764	0.15875	0.0916541		518
dlki	zyx	3	-	0	32.1601	0.357991	0.206686		518
dlki noc	zyx	3	-	0	30.5351	0.270738	0.156311		518
noc	zyx	3	-	0	28.2034	0.126683	0.0731406		518
dmso	zyx	3	-	0	30.223	0.0906012	0.0523086		518
dmso	rpl27	3	-	0	21.0931	0.221582	0.127931		518
dlki noc	rpl27	3	-	0	20.6746	0.192391	0.111077		518
noc	rpl27	3	-	0	20.668	0.130118	0.0751238		518
dlki	rpl27	3	-	0	21.435	0.105846	0.0611101		518
dlki 425	itga9	3	-	0	30.1396	0.568253	0.328081		516
dlki 505	itga9	3	-	0	34.0571	1.41655	1.00165		516
dlki noc 425	itga9	3	-	0	33.4567	0.997312	0.575799		516
dlki noc 505	itga9	3	-	0	34.708				516
dmso 425	itga9	3	-	0	30.6336	0.498681	0.287913		516
dmso 505	itga9	3	-	0	31.8415	0.200789	0.115926		516
noc 425	itga9	3	-	0	30.0794	0.35732	0.206299		516
noc 505	itga9	3	-	0	33.9823	0.858098	0.606767		516
dlki 425	rpl27	3	-	0	20.8707	0.314828	0.181766		516
dlki 505	rpl27	3	-	0	21.7941	0.208158	0.12018		516
dlki noc 425	rpl27	3	-	0	21.3826	0.230293	0.13296		516
dlki noc 505	rpl27	3	-	0	21.4814	0.201544	0.116362		516
dmso 425	rpl27	3	-	0	20.5493	0.450245	0.259949		516
dmso 505	rpl27	3	-	0	20.6457	0.392539	0.226633		516
noc 425	rpl27	3	-	0	20.7664	0.18242	0.10532		516
noc 505	rpl27	3	-	0	21.8684	0.127287	0.0734892		516
dlki 425	ubc	3	-	0	20.6151	0.166916	0.096369		516
dlki 505	ubc	3	-	0	21.0194	0.389094	0.224643		516
dlki noc 425	ubc	3	-	0	20.8321	0.321076	0.185373		516
dlki noc 505	ubc	3	-	0	20.9585	0.376594	0.217426		516
dmso 425	ubc	3	-	0	20.6333	0.266959	0.154129		516
dmso 505	ubc	3	-	0	20.107	0.0988916	0.0570951		516
noc 425	ubc	3	-	0	20.4344	0.10673	0.0616204		516
noc 505	ubc	3	-	0	21.383	0.0885584	0.0511292		516
dlki	ubc	3	-	0	21.951	0.107237	0.0619131		508
dlki noc	ubc	3	-	0	21.86	0.0371945	0.0214743		508
dmso	ubc	3	-	0	21.1464	0.135871	0.0784451		508
noc	ubc	3	-	0	22.5148	0.0989107	0.0571061		508
dlki	zyx	3	-	0	34.3027	0.97627	0.56365		508
dlki noc	zyx	3	-	0	33.8171	1.45975	0.842787		508
dmso	zyx	3	-	0	29.8595	0.258406	0.149191		508
noc	zyx	3	-	0	31.6996	0.258605	0.149306		508
dlki	rpl27	3	-	0	22.4523	0.17026	0.0982998		508
dlki noc	rpl27	3	-	0	23.1378	1.26541	0.730587		508
dmso	rpl27	3	-	0	21.5008	0.0517617	0.0298846		508
noc	rpl27	3	-	0	22.8595	0.144263	0.0832904		508
DLKi	UBC	3	-	0	22.6681	0.139528	0.0805567		427
DLKi Noc	UBC	3	-	0	22.0318	0.0571341	0.0329864		427
DMSO	UBC	3	-	0	22.361	0.285964	0.165102		427
Noc	UBC	3	-	0	21.9683	0.0158739	0.00916478		427
DLKi	Zyx	3	-	0	31.9857	0.998853	0.576688		427
DLKi Noc	Zyx	3	-	0	31.97	0.281452	0.199016		427
DMSO	Zyx	3	-	0	31.3106	0.326753	0.188651		427
Noc	Zyx	3	-	0	30.2016	0.0696066	0.0401874		427
DLKi	Rpl27	3	-	0	22.2737	0.171284	0.098891		427
DLKi Noc	Rpl27	3	-	0	21.8104	0.0972537	0.0561495		427
DMSO	Rpl27	3	-	0	22.3516	0.136268	0.0786746		427
Noc	Rpl27	3	-	0	21.65	0.111372	0.0643004		427
DLKi	UBC	3	-	0	21.6342	0.123395	0.0712419		426
DLKi Noc	UBC	3	-	0	21.8102	0.954262	0.550944		426
DMSO	UBC	3	-	0	21.0801	0.0921447	0.0531997		426
Noc	UBC	3	-	0	21.4533	0.0388231	0.0224145		426
DLKi	zyx	3	-	0	31.1664	0.29593	0.170855		426
DLKi Noc	zyx	3	-	0	32.5962	0.655514	0.463518		426
DMSO	zyx	3	-	0	31.008	0.619765	0.357822		426
Noc	zyx	3	-	0	30.0331	0.178775	0.103216		426
DLKi	Rpl27	3	-	0	21.8738	0.0948275	0.0547487		426
DLKi Noc	Rpl27	3	-	0	22.1124	0.36065	0.208221		426
DMSO	Rpl27	3	-	0	21.0959	0.231988	0.133938		426
Noc	Rpl27	3	-	0	21.6767	0.107785	0.0622298		426
DLKi	Ubc	3	-	0	22.0884	0.208277	0.120249		425
DLKi Noc	Ubc	3	-	0	20.1584	1.88707	1.0895		425
DMSO	Ubc	3	-	0	21.5982	0.0901658	0.0637569		425
Noc	Ubc	3	-	0	22.438	0.671019	0.387413		425
DLKi	Zyx	3	-	0	34.1285	0.479869	0.277053		425
DLKi Noc	Zyx	3	-	0	32.8284	0.353276	0.203964		425
DMSO	Zyx	3	-	0	32.6466	0.445236	0.257057		425
Noc	Zyx	3	-	0	30.1828	0.135545	0.0782571		425
DLKi	Rpl27	3	-	0	22.3808	0.0957563	0.0552849		425
DLKi Noc	Rpl27	3	-	0	21.2358	0.262915	0.151794		425
DMSO	Rpl27	3	-	0	21.4051	1.61581	0.932891		425
Noc	Rpl27	3	-	0	22.0524	0.0198786	0.0114769		425

## Sheet: Fig4D
Slice	Type	TotalArea	%Area	Circ	solidity	feret	Condition	Date
C - 5(fld 08).tif	2	14.0483	2.36444	0.44689	0.7504	6.60437	DLKi	2023-06-15
0511_16H_C - 4(fld 26).tif	4	94.5886	0.788239	15.92	0.920041	0.920274	DLKi	2023-05-11
0511_16H_C - 4(fld 16).tif	4	97.8102	16.4622	0.091488	0.406542	31.8639	DLKi	2023-05-11
0511_16H_B - 4(fld 24).tif	4	66.2807	11.1556	0.130918	0.550318	23.7435	DLKi	2023-05-11
0511_16H_B - 4(fld 06).tif	4	57.1176	9.61333	0.157682	0.513106	29.5672	DLKi	2023-05-11
0511_16H_B - 4(fld 11).tif	4	47.1623	7.93778	0.213203	0.631989	23.0757	DLKi	2023-05-11
0511_16H_B - 4(fld 23).tif	4	43.9143	7.39111	0.470866	0.645055	14.0158	DLKi	2023-05-11
0511_16H_C - 4(fld 15).tif	4	42.7788	7.2	0.258088	0.712714	19.5056	DLKi	2023-05-11
0511_16H_B - 4(fld 31).tif	4	37.1542	6.25333	0.184793	0.478897	19.8969	DLKi	2023-05-11
0511_16H_C - 4(fld 12).tif	4	34.3022	5.77333	0.160393	0.66411	23.5649	DLKi	2023-05-11
0511_16H_B - 4(fld 33).tif	4	30.4733	5.12889	0.175888	0.650874	20.3646	DLKi	2023-05-11
0511_16H_B - 4(fld 19).tif	4	29.417	4.95111	0.385164	0.65465	11.0417	DLKi	2023-05-11
0511_16H_B - 4(fld 30).tif	4	26.4331	4.44889	0.095717	0.318536	25.1268	DLKi	2023-05-11
0511_16H_B - 4(fld 32).tif	4	19.9106	3.35111	0.138901	0.473767	19.1131	DLKi	2023-05-11
B - 4(fld 25).tif	1	62.531	10.5244	0.066718	0.625545	21.5386	DLKiNoc	2023-06-15
B - 4(fld 09).tif	1	25.3768	4.27111	0.107076	0.492821	19.2439	DLKiNoc	2023-06-15
0511_16H_B - 5(fld 13).tif	5	81.8078	13.7689	0.16156	0.461733	29.9219	DLKiNoc	2023-05-11
0511_16H_B - 5(fld 25).tif	5	42.3035	7.12	0.195767	0.52242	21.8406	DLKiNoc	2023-05-11
0511_16H_C - 5(fld 33).tif	5	37.1542	6.25333	0.268747	0.623678	13.3855	DLKiNoc	2023-05-11
0511_16H_C - 5(fld 14).tif	5	36.9429	6.21778	0.168157	0.519399	22.2342	DLKiNoc	2023-05-11
0511_16H_C - 5(fld 32).tif	5	27.014	4.54667	0.115244	0.430284	24.2797	DLKiNoc	2023-05-11
B - 3(fld 29).tif	2	19.9106	3.35111	0.703532	0.921751	5.32482	DMSO	2023-06-15
B - 3(fld 15).tif	1	14.3652	2.41778	0.760483	0.925957	6.18359	DMSO	2023-06-15
B - 3(fld 10).tif	1	140.536	23.6533	0.074316	0.347434	29.4383	DMSO	2023-06-15
0511_16H_C - 2(fld 25).tif	2	261.928	44.0844	0.19529	0.613441	18.1833	DMSO	2023-05-11
0511_16H_C - 2(fld 08).tif	2	180.78	30.4267	0.175812	0.595486	25.2589	DMSO	2023-05-11
0511_16H_B - 2(fld 03).tif	2	92.2384	15.5244	0.078631	0.279776	29.8834	DMSO	2023-05-11
0511_16H_B - 2(fld 01).tif	2	88.9904	14.9778	0.071329	0.263827	26.0205	DMSO	2023-05-11
0511_16H_B - 2(fld 30).tif	2	73.8594	12.4311	0.123214	0.338989	26.528	DMSO	2023-05-11
0511_16H_C - 2(fld 16).tif	2	72.4863	12.2	0.496083	0.646943	14.2559	DMSO	2023-05-11
0511_16H_C - 2(fld 27).tif	2	41.5377	6.99111	0.183633	0.509474	22.211	DMSO	2023-05-11
C - 2(fld 05).tif	1	245.82	41.3733	0.079923	0.493009	28.8526	NOC	2023-06-15
C - 2(fld 60).tif	1	145.923	24.56	0.086154	0.449049	28.2439	NOC	2023-06-15
C - 2(fld 42).tif	1	33.9061	5.70667	0.090955	0.356617	21.8919	NOC	2023-06-15
0511_16H_C - 3(fld 16).tif	3	273.89	46.0978	0.247728	0.755701	25.9458	NOC	2023-05-11
0511_16H_C - 3(fld 12).tif	3	227.018	38.2089	0.165061	0.545221	18.7594	NOC	2023-05-11
0511_16H_C - 3(fld 08).tif	3	168.237	28.3156	0.319731	0.758317	22.3408	NOC	2023-05-11
16H_C - 3(fld 06).tif	1	333.463	56.1244	0.033743	0.641129	31.7971	NOC	2023-06-22
16H_B - 3(fld 20).tif	1	276.425	46.5244	0.26793	0.691345	28.6781	NOC	2023-06-22
16H_C - 3(fld 04).tif	1	220.337	37.0844	0.222065	0.628716	28.9348	NOC	2023-06-22
16H_C - 3(fld 01).tif	1	149.541	25.1689	0.123158	0.581297	23.9076	NOC	2023-06-22
16H_C - 3(fld 37).tif	1	120.89	20.3467	0.220501	0.565709	22.1396	NOC	2023-06-22
16H_C - 2(fld 05).tif	1	108.479	18.2578	0.141059	0.6164	21.4058	DMSO	2023-06-22
16H_B - 2(fld 37).tif	2	107.053	18.0178	0.196207	0.616505	16.3354	DMSO	2023-06-22
16H_C - 3(fld 15).tif	1	106.155	17.8667	0.212837	0.63467	23.7608	NOC	2023-06-22
16H_C - 4(fld 11).tif	1	104.597	17.6044	0.036286	0.249135	25.9066	DLKi	2023-06-22
16H_B - 2(fld 05).tif	1	83.8411	14.1111	0.237448	0.542503	22.0391	DMSO	2023-06-22
16H_C - 2(fld 08).tif	1	81.4117	13.7022	0.291479	0.681477	21.9623	DMSO	2023-06-22
16H_B - 2(fld 57).tif	1	54.7938	9.22222	0.078809	0.34644	25.357	DMSO	2023-06-22
16H_C - 3(fld 39).tif	1	52.1531	8.77778	0.042858	0.336256	27.4054	NOC	2023-06-22
16H_C - 3(fld 31).tif	1	49.9614	8.40889	0.112957	0.337435	18.248	NOC	2023-06-22
16H_C - 3(fld 17).tif	1	49.1956	8.28	0.061365	0.321845	20.1567	NOC	2023-06-22
16H_B - 5(fld 17).tif	1	46.3701	7.80445	0.03055	0.315572	31.7294	DLKiNOC	2023-06-22
16H_B - 2(fld 47).tif	1	37.92	6.38222	0.123081	0.427508	25.7804	DMSO	2023-06-22
16H_B - 4(fld 58).tif	1	37.1278	6.24889	0.042313	0.445642	26.5012	DLKi	2023-06-22
16H_C - 5(fld 54).tif	1	36.0187	6.06222	0.113389	0.293934	22.9702	DLKiNOC	2023-06-22
16H_B - 2(fld 60).tif	1	35.0416	5.89778	0.096757	0.327938	29.3066	DMSO	2023-06-22
16H_B - 4(fld 01).tif	1	33.0347	5.56	0.121251	0.498506	21.8949	DLKi	2023-06-22
16H_C - 4(fld 23).tif	1	31.9256	5.37333	0.076698	0.446208	29.8728	DLKi	2023-06-22
16H_C - 4(fld 33).tif	1	30.1564	5.07555	0.113963	0.418545	19.6955	DLKi	2023-06-22
16H_B - 4(fld 56).tif	1	29.3642	4.94222	0.06274	0.460551	24.4428	DLKi	2023-06-22
16H_C - 5(fld 41).tif	1	28.9417	4.87111	0.081443	0.44817	22.2294	DLKiNOC	2023-06-22
16H_B - 4(fld 35).tif	1	26.9876	4.54222	0.116055	0.491346	22.8504	DLKi	2023-06-22
16H_B - 4(fld 10).tif	2	25.9577	4.36889	0.234696	0.659478	10.9749	DLKi	2023-06-22
16H_C - 5(fld 46).tif	1	25.6673	4.32	0.110889	0.510772	20.9853	DLKiNOC	2023-06-22
16H_C - 4(fld 28).tif	1	25.456	4.28444	0.098316	0.233697	22.3668	DLKi	2023-06-22
16H_B - 4(fld 51).tif	1	25.0335	4.21333	0.09955	0.556501	23.1831	DLKi	2023-06-22
16H_C - 5(fld 50).tif	1	24.9279	4.19555	0.31498	0.845878	13.7753	DLKiNOC	2023-06-22
16H_B - 4(fld 39).tif	1	22.4985	3.78667	0.109102	0.501619	20.9734	DLKi	2023-06-22
16H_C - 5(fld 18).tif	2	22.4985	3.78667	0.604767	0.888609	5.74962	DLKiNOC	2023-06-22
16H_C - 5(fld 10).tif	1	22.0496	3.71111	0.121321	0.459928	18.8669	DLKiNOC	2023-06-22
16H_C - 4(fld 29).tif	1	21.9967	3.70222	0.222514	0.784	15.369	DLKi	2023-06-22
16H_C - 5(fld 15).tif	1	19.9634	3.36	0.201759	0.708529	14.8766	DLKiNOC	2023-06-22
16H_B - 4(fld 17).tif	1	19.4617	3.27556	0.137252	0.59173	17.7193	DLKi	2023-06-22
16H_B - 5(fld 36).tif	2	19.0656	3.20889	0.303141	0.733404	8.97403	DLKiNOC	2023-06-22
16H_B - 4(fld 57).tif	1	18.9072	3.18222	0.124286	0.506186	19.7691	DLKi	2023-06-22
16H_C - 4(fld 22).tif	2	12.6488	2.12889	0.398041	0.747547	5.75907	DLKi	2023-06-22
16H_C - 5(fld 56).tif	1	7.28824	1.22667	0.914084	0.932432	3.60811	DLKiNOC	2023-06-22
16H_B - 4(fld 45).tif	1	6.17916	1.04	0.111563	0.42623	9.78387	DLKi	2023-06-22
0511_16H_B - 3(fld 33).tif	3	64.6963	10.8889	0.170516	0.488388	22.66	NOC	2023-05-11
