# Supplementary material for: The response of Dual-leucine zipper kinase (DLK) to nocodazole: Evidence for a homeostatic cytoskeletal repair mechanism
Source: PLoS One. 2024 Apr 4;19(4):e0300539. doi: 10.1371/journal.pone.0300539 (PMC10994325; doi:10.1371/journal.pone.0300539)
Supplement: S1 File — Tabs contain the transcriptional effect of (1) nocodazole, (2) DLK inhibitor and (3) of DLKi_on_nocodazole. (XLSX) [file pone.0300539.s003.xlsx]

## Sheet: effect_of_dlki_noc
gene	baseMean	log2FoldChange	lfcSE	pvalue	padj
Gnai3	3250.85	-0.0473527	0.0736843	0.464841	0.603172
Narf	3204.99	0.09195	0.094669	0.238123	0.369635
Cav2	200.793	-0.216733	0.204642	0.085975	0.168342
Klf6	5066.72	0.085647	0.0824944	0.224498	0.353764
Scmh1	950.173	0.330558	0.109507	0.000352713	0.00159732
Cox5a	4623.46	-0.0541483	0.0619704	0.336547	0.479647
Ngfr	48793.4	-0.103158	0.124373	0.269302	0.405825
Wnt9a	189.529	-0.127204	0.207677	0.287654	0.426312
Fer	1261	0.134192	0.0725473	0.03545	0.082813
Xpo6	4967.22	-0.0204974	0.0605449	0.711107	0.808041
Tfe3	4684.56	-0.310946	0.130416	0.00263958	0.00928718
Brat1	2349.2	-0.0288304	0.0578811	0.588398	0.709951
Gna12	7409.99	-0.098262	0.0515139	0.0406439	0.092559
Dlat	4265.49	0.191213	0.0626689	0.000764561	0.00315295
Sdhd	2804.08	0.281771	0.0605788	5.94432e-07	5.29828e-06
Ccnd2	2032.1	-0.889382	0.692812	0.00273855	0.00959042
Gpr107	3679.71	-0.0466048	0.0790268	0.495417	0.632519
Nalcn	3316.61	0.0885645	0.135832	0.366249	0.508676
Drp2	519.952	-0.837397	0.168415	1.77305e-08	2.05461e-07
Gmpr	587.071	0.306757	0.0909852	0.000118971	0.000608339
Mid2	1292.89	0.126522	0.0727085	0.0477538	0.105342
Trim25	263.908	-0.238914	0.23307	0.0765243	0.153999
Dgke	2513.7	0.1912	0.0548293	0.000161453	0.000801927
Scpep1	1391.07	-0.379687	0.164592	0.00211561	0.00766247
Mnt	3250.96	-0.545306	0.0799672	4.49818e-13	1.0223e-11
Hddc2	206.922	-0.0632365	0.100729	0.436767	0.577263
Pemt	143.928	-0.289241	0.167442	0.0151475	0.0410533
Cdh4	6615.94	0.858785	0.170564	1.32541e-08	1.56533e-07
Ckmt1	4383.74	0.142557	0.0986385	0.0766788	0.154234
Comt	1342.98	0.171691	0.0682062	0.00475922	0.0154452
Rtca	1829.58	-0.0735568	0.0642237	0.204407	0.329221
Dbt	833.77	0.0594792	0.100293	0.463168	0.601571
Dazap2	1276.37	-0.218079	0.0892153	0.00408409	0.0135018
Mcts1	541.844	-0.0519861	0.0867847	0.47796	0.615912
Trappc10	4467.38	0.246905	0.0726824	0.000149793	0.000752204
Ccm2	1476.27	-0.0384242	0.0621872	0.496863	0.633636
Tbrg4	1735.02	-0.00826012	0.0591285	0.87902	0.923548
Ndufa9	3179.53	-0.00787019	0.0542115	0.875903	0.921911
Lck	100.638	-0.160376	0.180467	0.165939	0.280389
Cttnbp2	148.394	0.337275	0.386359	0.0480734	0.105896
Galnt1	1116.26	-0.0337289	0.0867386	0.645249	0.756753
Mkrn2	2278.37	-0.20304	0.113538	0.024178	0.0606321
Raf1	2910.78	0.192413	0.0674969	0.0014601	0.00552551
Pdgfb	127.117	0.350703	0.361537	0.0396056	0.0906853
Tamalin	162.764	-1.013	0.225489	2.17662e-07	2.09302e-06
Acvr1b	3850.18	0.213513	0.0717966	0.000829429	0.00337861
Tom1l2	10548.8	-0.110161	0.0857844	0.129102	0.231078
Zfp385a	654.181	0.129795	0.106793	0.126628	0.227543
Itga5	76.2949	-3.61411	0.429854	5.18435e-19	2.45618e-17
Gabra2	2786.48	0.250016	0.165269	0.0309879	0.074248
Wdr77	2149.14	0.0903215	0.0809802	0.193914	0.315957
Atp5pb	6161.46	-0.0723036	0.0432993	0.0792351	0.158213
Hnrnpd	1431.91	-0.368673	0.167259	0.00294837	0.0102074
Dynlt1c	549.991	0.152381	0.134782	0.124134	0.22391
C1d	801.236	0.0801612	0.100651	0.324169	0.466444
Gm2a	1117.29	0.0899542	0.0892761	0.228739	0.359112
Krit1	1577.21	0.422545	0.102483	3.51854e-06	2.62357e-05
Clcn4	4271.33	-0.542149	0.0717583	2.09835e-15	6.44577e-14
Sema4f	10513.8	0.0822059	0.0742088	0.206225	0.331542
Hk2	608.521	0.0319126	0.274093	0.783235	0.859271
Myo18a	7459.73	0.101306	0.0585757	0.0586971	0.124147
Sez6	4903.48	0.211158	0.251179	0.118683	0.216028
Hoxb6	144.505	0.726225	0.188844	3.05467e-06	2.3095e-05
Kat2b	315.94	-0.628311	0.224172	0.00015714	0.000784121
Rab5b	5912.38	0.0313094	0.0483251	0.491835	0.629185
Spg7	2090.01	0.068326	0.121916	0.456973	0.595913
Rpl13	6315.34	-0.119551	0.0838019	0.0937727	0.179925
Chmp1a	3513	-0.0510663	0.0539311	0.308071	0.449252
Rpa1	1889.12	0.982171	0.137041	3.68922e-14	9.58729e-13
Serpinf1	8575.22	-0.197677	0.0459741	5.23817e-06	3.76312e-05
Tubgcp3	1443.1	0.108969	0.0826904	0.122798	0.221952
Oprm1	3017.63	0.313446	0.205356	0.0194394	0.0506138
Polr3d	1547.28	-0.044367	0.0765339	0.50608	0.641347
Ddx3x	7547.99	-0.376736	0.0796102	2.82989e-07	2.65084e-06
Usp32	7291.12	-0.0176722	0.0539955	0.724895	0.817849
Txnrd3	129.064	0.162454	0.190822	0.170972	0.286926
Zfp512b	7551.21	0.201865	0.0652146	0.000603099	0.00256614
Dnajc5	11606.9	0.0958032	0.0533747	0.05299	0.114474
Tpd52l2	1684.84	-0.158351	0.0660222	0.00743246	0.0225278
Fmr1	1592.92	-0.0538027	0.07005	0.387356	0.529514
Bcl11a	1692.79	1.1996	0.149037	6.14979e-17	2.25456e-15
Pxmp4	604.614	0.336267	0.105982	0.000204701	0.000986118
Dlg3	339.767	0.279441	0.165881	0.0177542	0.046991
Gnb1l	146.617	0.0752733	0.171613	0.490147	0.627612
Mmp11	91.6295	-0.212932	0.241215	0.111567	0.205916
Smarcb1	2444.73	-0.160224	0.0680397	0.00823993	0.0245345
Hip1r	1194.99	0.318619	0.195886	0.0153557	0.0415534
Nsun5	429.709	0.139274	0.112925	0.114931	0.210767
Top1mt	644.381	-0.300213	0.0984257	0.000375416	0.00168159
Hoxa10	449.008	0.542811	0.16979	6.06924e-05	0.000335401
Hoxa4	168.797	0.536772	0.171961	8.04888e-05	0.000430695
Gm38393	1909.19	0.0339849	0.0965057	0.666963	0.773311
Slc7a7	518.557	-0.104718	0.149871	0.312404	0.454172
Oxa1l	1516.77	0.190622	0.0780533	0.00505036	0.0162429
Heatr6	1640.2	0.20107	0.065331	0.000644647	0.0027213
Ilf2	1694.96	-0.159751	0.0597439	0.00333081	0.0113246
Chtop	2767.93	-0.0471065	0.048259	0.300143	0.440506
Snapin	931.666	0.092448	0.0809425	0.183449	0.302548
Mapk7	2711.04	0.23068	0.0660033	0.000115325	0.000593144
Epn2	3838.72	0.7265	0.0561605	7.14096e-40	1.59932e-37
B9d1	103.458	0.145308	0.162632	0.184628	0.304125
Sec24b	3006.07	0.152059	0.0942554	0.0513161	0.111543
Rmnd5b	1335.14	0.0306509	0.0615974	0.58499	0.707432
Nhp2	761.149	0.160552	0.0678974	0.00800244	0.0239882
Vps9d1	1707.01	-0.0499339	0.086581	0.494792	0.632049
Zfp276	900.453	-0.00708688	0.0785142	0.917108	0.949552
Mfsd10	550.597	0.145644	0.133536	0.1387	0.243914
Luzp1	2238.72	-0.075203	0.100923	0.355807	0.498142
Kctd10	2028.03	0.0384526	0.0845964	0.592969	0.7133
Poldip2	1715.99	0.0174916	0.0571482	0.740047	0.828493
Ift20	624.342	-0.0463628	0.0797938	0.500789	0.636738
Pcbp3	11868.8	-0.592694	0.065426	4.67968e-21	2.68113e-19
Lgals9	1190.55	-0.306053	0.151799	0.0070024	0.0214175
Araf	2621.3	-0.0628348	0.0596867	0.249632	0.382934
Cfp	136.854	-0.0109278	0.137998	0.911141	0.94537
Uxt	103.645	-0.346259	0.205144	0.0112877	0.0320817
Cnnm3	362.921	-0.420826	0.183465	0.00171311	0.00636755
Lman2l	1699.75	-0.00390864	0.0880835	0.957935	0.973675
Mcm3ap	2758.8	0.10018	0.0502752	0.0329822	0.0781148
Pcnt	642.166	-0.596447	0.176107	2.48242e-05	0.000151453
Mxd1	459.502	-1.01611	0.210216	4.58158e-08	4.97232e-07
Gmcl1	2153.36	0.230372	0.0616738	4.52655e-05	0.000258139
Snrnp27	385.718	-0.0555131	0.111102	0.521894	0.65472
Ocrl	3429.7	0.122037	0.0907569	0.106914	0.199238
Calm1	52914.8	-0.205272	0.0698769	0.000995135	0.00396176
Agpat3	4527.28	-0.09999	0.0673009	0.0962702	0.183711
Sema6b	197.023	1.84322	0.260602	1.52651e-14	4.19723e-13
Dpp9	3766.3	0.110904	0.0561731	0.0318923	0.0760893
Gramd1a	5453.95	-0.115863	0.0803686	0.0936186	0.179737
Hpn	67.0097	-0.937421	0.24004	2.34004e-06	1.81354e-05
Ckb	7550.56	-0.272874	0.0644502	4.30264e-06	3.13609e-05
Sp1	1239.31	-0.144736	0.11974	0.115273	0.211142
Myg1	438.26	-0.177642	0.112929	0.0461444	0.102563
Rarg	328.222	1.0673	0.187025	5.27272e-10	7.56986e-09
Pfdn5	1431.61	-0.204904	0.0710205	0.00118358	0.00460205
Efnb2	1145.02	-0.0762846	0.147293	0.454545	0.593438
Rrp15	221.741	-0.137696	0.105054	0.101612	0.191472
Rnd2	1064.57	0.0831607	0.0698494	0.17981	0.297741
Srr	2087.6	0.153568	0.0946836	0.0498476	0.109024
Sync	852.298	0.0502537	0.120945	0.581953	0.704937
Fbxo9	813.639	-0.0611591	0.167876	0.56999	0.694818
Vps50	1307.75	0.0823399	0.0841826	0.250079	0.383525
Hars	4734.29	-0.146019	0.0445653	0.000526686	0.00227002
Zmat2	1497.96	-0.0944685	0.0728461	0.140305	0.245857
Smg5	3121.27	0.042136	0.0536676	0.398545	0.540789
Cct3	5191.47	-0.209626	0.0510252	1.10892e-05	7.36769e-05
Glmp	949.371	-0.0694392	0.125963	0.458395	0.597159
Mef2d	3159.27	0.193666	0.0738192	0.00291324	0.0101057
Snd1	3220.22	-0.268233	0.131289	0.00842953	0.0249695
Col18a1	107.97	-1.57685	0.196383	2.75428e-17	1.07026e-15
Slc19a1	1220.2	0.34889	0.0831793	3.74812e-06	2.77627e-05
Kpnb1	11465.1	0.136253	0.0707264	0.0293096	0.0709361
Npepps	5335.37	-0.0294493	0.0750479	0.654265	0.763854
Mrpl10	1295.14	0.0870167	0.0669332	0.146275	0.253991
Cyp51	7200.33	0.518491	0.167784	9.7557e-05	0.000510279
Tcf25	20409.1	-0.14573	0.0605863	0.00811622	0.0242306
Tubb6	235.771	0.160364	0.155177	0.136084	0.240363
Def8	3076.64	-0.00282603	0.0620376	0.960101	0.97482
Itga3	5063.7	-0.447322	0.0870312	2.49563e-08	2.79719e-07
Foxm1	132.932	-0.444388	0.229181	0.00362794	0.0122168
Itfg2	604.353	-0.315453	0.188958	0.0143477	0.0392482
Nrip2	438.874	-1.03474	0.386106	0.000115573	0.000593918
Tulp3	1466.69	0.454035	0.072614	3.78043e-11	6.49475e-10
Gtf2h4	298.904	0.148402	0.134242	0.132894	0.236105
Tubb5	84542.5	0.47283	0.105155	5.02853e-07	4.51797e-06
Ell2	479.155	-0.798821	0.234731	1.53489e-05	9.8524e-05
Jup	19549.1	-0.0365377	0.0758197	0.581356	0.704421
Nom1	999.587	0.377097	0.155663	0.00158011	0.00592867
Ergic1	3550.06	0.113171	0.0784981	0.0954117	0.18232
Ifrd1	1678.72	-0.555217	0.138549	2.67039e-06	2.04564e-05
Stk38l	642.9	-0.0493462	0.100011	0.541944	0.672815
Brpf1	933.485	-0.0467398	0.0833908	0.51132	0.646126
Akr1b3	1170.35	-0.0530915	0.070454	0.395836	0.537971
Hoxc8	169.512	0.259533	0.151115	0.0189972	0.0496198
Hoxc6	130.487	0.376766	0.168761	0.0026096	0.00919482
Ddt	686.013	-0.225674	0.0903098	0.00331156	0.0112622
Ddx18	620.523	-0.00723256	0.100205	0.928859	0.957253
Ubl3	2409.97	-0.197577	0.11455	0.0289564	0.0702275
Gramd3	61.8134	-1.17784	0.395125	4.25492e-05	0.00024415
Eef1e1	878.808	-0.233514	0.0913474	0.00265372	0.00932043
Akt1	9697.25	0.132352	0.0529564	0.00700118	0.0214175
Tcirg1	137.679	-0.059393	0.178438	0.589307	0.710769
Naglu	581.921	-0.0977447	0.0988429	0.223802	0.352969
Coasy	1698.56	-0.12485	0.076365	0.0601977	0.126668
Crnkl1	474.795	-0.297019	0.130686	0.00388707	0.0129513
Rin2	843.159	0.77767	0.216112	7.62279e-06	5.2566e-05
Folh1	161.623	-0.576312	0.305171	0.00230147	0.00824113
Chordc1	1376.83	-0.00118558	0.0770409	0.985908	0.990814
Rtcb	3610.64	-0.0429348	0.0482008	0.344555	0.487339
Pwp1	863.225	-0.32982	0.0894358	3.259e-05	0.000193512
Fbxo7	612.991	-0.529105	0.151417	2.27225e-05	0.000140439
Capns1	12866.1	-0.0799034	0.0631865	0.162189	0.275716
Lrp3	3376.47	-0.068892	0.0490649	0.134903	0.238823
Clpb	2565.44	-0.0406171	0.12289	0.659137	0.767414
Septin7	3705.84	-0.0335283	0.0663967	0.574255	0.698427
Zdhhc4	724.323	0.075228	0.0699836	0.225898	0.355605
Rac1	5534.48	-0.0425518	0.0526189	0.385788	0.528133
Nup214	2755.64	0.124409	0.0746858	0.0566968	0.120808
Ugp2	924.574	-0.183063	0.111461	0.038412	0.0884629
Kcnh6	4290.04	0.0731015	0.0882771	0.324138	0.466444
Trmt1	2127.46	0.180088	0.0690273	0.00339698	0.0115241
Nacc1	5369.49	0.127149	0.0533423	0.0100527	0.0290134
Nfix	202.782	0.142605	0.139026	0.156455	0.268078
Slc1a5	2106.33	-0.041685	0.240881	0.72022	0.814064
Uba1	23569.8	-0.0229707	0.0414666	0.562693	0.689114
Siae	257.387	0.16737	0.107523	0.0514276	0.111647
Fam50a	807.201	-0.323459	0.0786913	5.97928e-06	4.23292e-05
Emd	870.728	-0.0421479	0.127871	0.654562	0.763966
Taco1	795.35	0.0873161	0.0686648	0.153259	0.263777
Grik3	1797.96	1.10855	0.140762	2.35237e-16	8.07146e-15
Gria3	599.896	0.304716	0.364526	0.0614384	0.128817
Sipa1l2	498.16	-0.126177	0.118446	0.165274	0.279611
Ap4e1	1349.74	0.193888	0.0873904	0.00905242	0.0265495
Blvra	116.43	-0.118224	0.170435	0.285347	0.424198
Pdzd4	3471.66	-0.0810019	0.044854	0.0566935	0.120808
Idh3g	2818.63	-0.0639396	0.0642764	0.270564	0.407136
Pnck	198.125	0.0519499	0.144777	0.605807	0.723551
Ssr4	781.647	-0.0535601	0.0751732	0.415525	0.55611
Bcap31	2114.21	-0.0522488	0.0643295	0.368601	0.510906
Fam98a	1452.9	0.166947	0.102288	0.0441797	0.0991628
Kmt2a	6986.09	-0.113371	0.0956766	0.149165	0.257991
Ift46	1059.67	-0.085419	0.108646	0.318246	0.460318
Tmem25	1624.04	0.0219997	0.0930465	0.775152	0.853443
Trappc6a	465.447	0.0466839	0.0822439	0.507485	0.642363
Supt6	8028.5	-0.0476176	0.0558527	0.356475	0.498787
Unc119	1030.38	0.0498485	0.0711797	0.429145	0.569451
Rab34	357.396	-0.00669815	0.158473	0.948799	0.968134
Sdf2	1048.25	-0.301138	0.106309	0.000753747	0.00311566
Ccne1	149.644	0.0166431	0.208413	0.883143	0.926079
Bbc3	2214.81	-1.63219	0.178898	1.68196e-21	9.91313e-20
Psmc3	4509.3	-0.394543	0.0746179	1.53256e-08	1.79963e-07
Acp2	2707.66	-0.0563579	0.091356	0.458376	0.597159
Slc39a13	760.384	0.0832376	0.0820875	0.236099	0.367405
Celf2	1515.75	0.271001	0.154985	0.0163996	0.0439137
Ddb2	161.415	0.0390399	0.136843	0.689405	0.790845
Sf3a1	3762.49	0.361966	0.0833487	1.84497e-06	1.47001e-05
Clgn	3728.02	0.118355	0.0714985	0.0605836	0.127371
Vrk3	493.613	0.190888	0.123716	0.0445618	0.0998568
Smg9	722.743	-0.324641	0.108786	0.000407519	0.0018109
Paxip1	1330.98	-0.193153	0.122119	0.0405146	0.0923264
Rmnd5a	3223.03	-0.149807	0.0551478	0.0031974	0.0109313
Mov10	127.772	-0.384539	0.301499	0.0201824	0.0522614
Rhoc	360.984	-1.31768	0.506989	8.56104e-05	0.000455135
Ppard	788.171	-0.775289	0.124385	1.19575e-11	2.23608e-10
Def6	204.775	-0.332708	0.249128	0.0245701	0.0614653
Peg3	20758.8	-0.602737	0.133173	2.13027e-07	2.05326e-06
Zim1	1432.08	-0.39232	0.193783	0.00397146	0.0131932
Lmf1	1496.61	0.242329	0.0726291	0.000192449	0.000936193
Ciao3	645.721	0.0422463	0.0874468	0.566405	0.692229
Dbf4	232.233	-0.439958	0.13509	8.59563e-05	0.000456596
Daxx	771.905	-0.0806489	0.084757	0.262358	0.398276
Cd320	272.262	-0.328358	0.150188	0.00397859	0.0132098
Ipo4	5991.3	-0.0919863	0.0828954	0.193598	0.315568
Tm9sf1	1142.46	0.207052	0.065212	0.000439648	0.0019376
Irf9	319.791	-0.391126	0.146119	0.000711081	0.00296416
Gmpr2	696.633	-0.29424	0.128398	0.00376358	0.012608
Mdp1	935.504	0.118145	0.0768343	0.0767329	0.154318
Dhrs1	2957.72	0.025448	0.045978	0.559224	0.686654
Ncan	4777.91	0.152749	0.0790567	0.0253897	0.0631053
Tmem161a	1994.91	0.0442807	0.0692767	0.473119	0.611641
Armc6	3201.34	0.339323	0.0743196	7.27966e-07	6.32375e-06
Borcs8	563.267	-0.0236031	0.0747545	0.718871	0.813509
Slc25a42	672.246	-0.0925254	0.0954159	0.237803	0.369436
Snx9	544.632	0.356423	0.107463	0.000112007	0.000577279
Ranbp3	1797.27	2.35866e-05	0.068433	0.999692	0.999842
Ndufa11	2544.9	-0.0749183	0.0690641	0.222924	0.351869
Nr2f6	539.436	0.223378	0.125652	0.0214209	0.054857
Use1	695.072	-0.142216	0.0994033	0.0790098	0.15784
Ocel1	674.655	-0.082676	0.0765901	0.214792	0.3421
Dyrk1b	1466.6	-0.255888	0.131662	0.0116575	0.0330488
Braf	2180.43	-0.106552	0.114221	0.229038	0.3594
Ndufb2	1066.16	-0.266635	0.112407	0.00361045	0.0121645
Hltf	353.518	-0.16625	0.130025	0.0876726	0.170851
Prpf6	1735.35	-0.150301	0.0534819	0.00238725	0.00851117
Rgs19	507.355	0.0812169	0.116503	0.363943	0.506216
Rgs20	139.384	-0.735421	0.247209	7.07965e-05	0.000385361
Abhd3	134.522	-0.32052	0.187141	0.0126599	0.0353937
Snrpd1	404.901	-0.266093	0.114692	0.00417653	0.0137779
Tchp	578.978	-0.00629497	0.0931835	0.93493	0.960666
Tiam1	1342.16	-0.610437	0.215571	0.00015216	0.000762532
Tsc2	4498.37	0.0805936	0.0580292	0.130067	0.232404
Slc9a3r2	1057.52	0.451356	0.0962483	2.32212e-07	2.21564e-06
Puf60	3555.06	-0.114426	0.0703026	0.0659621	0.136489
Golga2	5653.21	0.105797	0.0656715	0.0725318	0.147239
Uck1	1315.84	-0.0695559	0.120379	0.445511	0.585366
Ikzf4	324.135	0.702733	0.215243	2.83623e-05	0.000170756
Mien1	1843.2	0.0113338	0.0555937	0.825806	0.889652
Ccdc97	1285.27	-0.0863097	0.0728704	0.178161	0.295967
Zfp40	643.364	0.447596	0.12407	2.35651e-05	0.000144631
Akap8l	2339.65	-0.336638	0.121317	0.000733802	0.00303933
Pdcd2l	361.483	-0.0743783	0.105109	0.374146	0.516789
Gtf2f1	1516.84	-0.152003	0.0836499	0.033188	0.0784965
Clpp	985.678	-0.237718	0.0829203	0.000992193	0.00395145
Alkbh7	223.266	0.0332779	0.107257	0.694414	0.794777
Med6	198.736	-0.0385167	0.106532	0.64791	0.758718
Prkd1	749.634	0.479407	0.150297	8.61656e-05	0.000457495
Cse1l	1549.75	-0.209483	0.114465	0.0209969	0.0539845
Naa20	965.739	0.00494686	0.0642143	0.932167	0.959267
Prkra	603.027	0.269181	0.0959072	0.000985911	0.00392897
Plekha3	281.216	0.031697	0.117119	0.723108	0.81637
Ykt6	3799.38	0.0601515	0.0572398	0.25365	0.387988
Baz1b	2603.83	0.165803	0.0948747	0.0348191	0.0816024
Pex6	1834.28	0.123745	0.093373	0.109329	0.202726
Mrpl2	883.779	-0.0112807	0.0714687	0.858619	0.911057
Mea1	2801.97	-0.17993	0.0625956	0.00150248	0.00567279
Kdelr1	1097.97	0.0712234	0.0711284	0.257802	0.392583
Tmem143	753.667	0.0744372	0.0804461	0.282173	0.420495
Ggct	164.325	-0.0112833	0.126131	0.90378	0.940903
Jag2	3772.19	0.414758	0.132204	0.000148405	0.000745839
Btbd6	799.826	0.289466	0.0999691	0.000660377	0.00277913
Nudt14	267.925	-0.0889416	0.119748	0.32874	0.471246
Epdr1	2964.35	-0.130636	0.117014	0.147967	0.25646
Flii	5935.07	0.0542371	0.050052	0.247867	0.380844
Top3a	248.263	-0.263916	0.128018	0.00828927	0.0246219
Atg4d	1050.33	0.00406557	0.0840878	0.954755	0.971635
Qtrt1	391.81	-0.0333471	0.0936111	0.666322	0.772706
Hdgfl2	1778.87	-0.00900434	0.0677024	0.881999	0.925423
Chaf1a	309.072	0.111272	0.110108	0.1985	0.321726
Adprh	2303.38	-0.0950078	0.0657592	0.107407	0.200007
Tmem39a	181.328	-0.268216	0.176095	0.0266952	0.0656757
Timmdc1	803.658	-0.0273898	0.0707047	0.662587	0.769903
Mcm2	392.725	0.059285	0.184315	0.593889	0.714108
Tpra1	507.469	0.313901	0.171718	0.0102858	0.0296375
Nab1	350.411	0.111931	0.172625	0.313081	0.454886
Il17ra	169.723	-0.6482	0.484588	0.00583505	0.0183404
Lamb1	878.664	0.230537	0.270035	0.101112	0.190877
Kcnn1	451.023	0.95868	0.21971	3.62426e-07	3.33162e-06
Arrdc2	292.552	0.0877579	0.161502	0.411397	0.552687
Map2k7	1955.61	-0.105428	0.0667797	0.0775239	0.155512
Timm44	1103.38	0.0343268	0.0756893	0.603979	0.722032
Ap2a2	21841.5	-0.274261	0.0355423	2.23333e-15	6.82634e-14
Pnkp	886.011	-0.459188	0.100582	3.97837e-07	3.64353e-06
Med25	3182.62	-0.00698914	0.0689494	0.909601	0.944488
Bcam	2611.39	-0.135472	0.143417	0.184986	0.304552
Clptm1	5122.91	0.0180251	0.0655525	0.76034	0.842405
Relb	157.616	-0.160091	0.147281	0.12577	0.226265
Tomm40	2881.44	0.00683163	0.0601601	0.901258	0.939309
Hbp1	902.38	-0.886073	0.138572	5.37267e-12	1.04882e-10
Prkar2b	4459.32	-0.406546	0.0986006	3.8432e-06	2.83477e-05
Cdkn1b	1463.72	0.0165577	0.0726338	0.79626	0.868609
Klf4	282.263	-1.22917	0.313308	2.10716e-06	1.6543e-05
Ap1m1	3493.16	-0.109268	0.0595004	0.044091	0.0989999
Rab8a	1334.6	-0.0779352	0.0854631	0.281727	0.420033
Hmgn2	789.171	-0.44238	0.154793	0.000307121	0.00140898
Fam32a	2458.37	0.0664592	0.0467536	0.132283	0.235251
Stard3nl	1742.15	-0.270115	0.0733089	4.37911e-05	0.000250659
Stk11	1854.83	0.270031	0.0635663	4.0929e-06	2.99919e-05
Efna2	328.804	0.472504	0.168684	0.000308493	0.00141422
Atp5d	11572.3	-0.0901548	0.0611906	0.105085	0.196633
Ppp5c	3612.91	-0.123291	0.0642939	0.0330976	0.078343
Cdk12	2501.32	-0.267074	0.0901854	0.000607266	0.0025812
Lipe	335.047	0.397284	0.182518	0.00265428	0.00932043
Pafah1b2	8174.64	-0.297298	0.0658424	1.07306e-06	9.01636e-06
Tbc1d8	296.927	-0.300147	0.187877	0.0184459	0.0484471
Cnot11	927.015	-0.108683	0.071558	0.0851412	0.167108
Slc2a3	4950.79	0.0440123	0.0725408	0.491714	0.629173
Foxj2	1432.83	0.155681	0.0855184	0.0320205	0.0763361
Sri	2270.04	0.0229068	0.0522469	0.638755	0.751786
Dgcr2	5459.8	0.192322	0.0678033	0.00152875	0.00575523
Irf3	489.197	0.187221	0.114154	0.0374485	0.0866111
Mpnd	2518.63	0.0769581	0.0802304	0.265181	0.400994
Sh3gl1	1138.65	-0.495607	0.15089	5.71277e-05	0.000317984
Yju2	242.931	-0.30965	0.157038	0.00760104	0.0229597
Ranbp2	6244.3	0.108431	0.0701047	0.0808202	0.160494
Grk5	1071.5	0.31805	0.104482	0.000347523	0.00157846
Dvl3	4709.15	-0.219998	0.0517643	5.4646e-06	3.91354e-05
Abcf3	1796.64	-0.113188	0.0811653	0.104027	0.195217
Eif2b5	3508.34	0.000697283	0.0648075	0.990499	0.993634
Cyth2	1802.5	-0.220557	0.121624	0.0201611	0.052228
Car11	988.445	0.279818	0.13729	0.00789766	0.0237161
Dlgap1	2892.87	-0.809067	0.141995	3.26302e-10	4.79068e-09
Plag1	205.129	-0.115777	0.196382	0.321041	0.463175
Mrpl4	1191.44	-0.0569917	0.0699446	0.359192	0.501247
Keap1	2050.84	0.00571495	0.0597678	0.916882	0.949488
Glg1	10414.7	0.208626	0.0900348	0.00623051	0.0194199
Atp8b3	90.795	0.541144	0.309477	0.00364871	0.0122699
Btbd2	5778.7	0.129292	0.0621437	0.0215117	0.0550668
Csnk1g2	3687.88	0.0938343	0.056854	0.0726503	0.14735
Abhd17a	3681.17	0.0264252	0.0508553	0.579216	0.702726
Mob3a	1441.67	0.270893	0.0889014	0.000446724	0.00196387
Cacnb3	7460.19	0.277304	0.0776968	6.61312e-05	0.000363338
Ddx23	2126.1	-0.00691904	0.0578616	0.896685	0.93581
Pld3	9788.01	-0.0315518	0.0852027	0.662649	0.769903
Grik5	5879.31	0.204823	0.0942919	0.00941777	0.0274251
Rabac1	5318.58	-0.110784	0.0634398	0.052984	0.114474
Etv3	826.877	-0.117227	0.0729742	0.0674468	0.139024
Prkcsh	2725.02	-0.317588	0.0631655	7.99244e-08	8.30809e-07
Elavl3	16224.6	0.0715385	0.0627935	0.208681	0.33453
Rab3b	367.791	0.0182288	0.127652	0.846203	0.902625
St8sia6	191.907	-0.106965	0.201796	0.360812	0.502826
Nosip	1725.36	-0.334053	0.0530369	4.89923e-11	8.18843e-10
Pih1d1	1126.91	-0.0383879	0.0809016	0.581247	0.704359
Rps11	3645.78	-0.0726683	0.0565299	0.163045	0.276752
Supt5	6119.28	-0.134645	0.0440508	0.00124083	0.00479439
Paf1	1178.16	0.481526	0.105587	3.54153e-07	3.26776e-06
Timm50	914.59	0.0130391	0.0990811	0.871168	0.91899
Med29	369.493	0.105112	0.0851879	0.145476	0.25289
Bicd1	4093.96	-0.308969	0.109819	0.000765082	0.00315404
Ncstn	3270.83	-0.0491075	0.0653907	0.404456	0.545688
Pex19	2153.91	0.149762	0.0552717	0.00326626	0.011142
Phyhip	471.543	1.38344	0.183197	2.24986e-15	6.85985e-14
Impdh1	6665.05	-0.00858469	0.0645003	0.882988	0.926066
Dusp3	6565.69	-0.575907	0.103386	1.03151e-09	1.43088e-08
Ess2	826.323	-0.0560957	0.0771664	0.403231	0.544806
Slc25a1	3759.11	0.0280383	0.0977149	0.724824	0.817849
Dgcr6	1330.61	-0.142729	0.0689628	0.019826	0.0514465
Ddr1	3535.06	0.270757	0.0661987	8.16976e-06	5.58773e-05
Ier3	468.44	-0.188146	0.212969	0.134847	0.238793
Klc4	540.15	0.0257529	0.104373	0.756969	0.84041
Ercc1	312.795	-0.166193	0.114716	0.0641504	0.133548
Homer3	657.168	-0.0389173	0.121674	0.670731	0.776364
Crtc1	2899.16	0.33535	0.0644169	2.97476e-08	3.30416e-07
Rnf215	571.786	-0.0333555	0.0967538	0.673311	0.777914
Sec14l2	173.389	-0.0919889	0.138364	0.353217	0.495641
Aven	256.039	-0.0822439	0.118754	0.36365	0.505922
Crot	1011.87	-0.256766	0.0745176	0.000117885	0.000603929
Rps6ka1	295.143	-0.427764	0.235125	0.00523296	0.016721
Snrnp200	6209.58	-0.0316589	0.0344434	0.34318	0.486151
Ciao1	1035.08	-0.0683451	0.0696191	0.269442	0.405942
Taf6l	486.616	0.156233	0.0960526	0.0484013	0.106485
Insig2	638.805	-0.317826	0.152101	0.00542263	0.0172421
Kpna6	3079.07	0.111207	0.0632158	0.0513943	0.111622
Man1a	658.759	0.581923	0.253565	0.000798511	0.00327323
Itpkc	358.677	-0.123317	0.120734	0.180112	0.298122
Coq8b	665.821	0.0111885	0.129556	0.905978	0.942077
Brd8	1162.37	-0.00695657	0.0697183	0.910808	0.945184
Kif20a	164.962	0.0555912	0.151344	0.588945	0.710402
Farsa	1437.24	0.049109	0.0560966	0.343373	0.486337
Gcdh	502.824	0.0298696	0.11885	0.740652	0.829063
Mast2	3384.07	-0.509957	0.0742529	4.13936e-13	9.45986e-12
Dnase2a	460.128	0.0734563	0.0802498	0.287691	0.426312
Rad23a	1440.74	0.00744126	0.0812923	0.915209	0.948393
Calr	7330.61	-0.215617	0.10874	0.0140174	0.0385157
Nfat5	2815.29	-0.850994	0.16384	5.7218e-09	7.14094e-08
Nob1	634.916	0.0392752	0.0735468	0.543918	0.6745
Ppfia3	4439.47	-0.218628	0.0560106	2.47668e-05	0.000151253
Gys1	4127.53	-0.076711	0.110982	0.376392	0.51896
Ruvbl2	1420.55	-0.182457	0.0763543	0.00624159	0.0194495
Lin7b	685.947	0.163477	0.101197	0.0469286	0.103931
Bax	1396.88	0.0226382	0.0663271	0.704309	0.802659
Tfam	575.508	0.0234846	0.10796	0.782442	0.858554
Zfp81	1011.77	0.00533894	0.0980955	0.9467	0.966632
Efnb3	158.126	0.0146584	0.190098	0.894849	0.934131
Mmd	1630.67	0.0668267	0.0693885	0.278994	0.416915
Fam162a	336.013	-0.01361	0.0885336	0.854797	0.908019
Rpl8	6801.77	-0.11231	0.0632387	0.0491825	0.107953
Grm3	219.804	0.173463	0.143429	0.0937227	0.179881
Ssbp2	1830.25	0.625905	0.146832	6.51918e-07	5.74827e-06
Fancl	109.762	0.18962	0.172441	0.0992287	0.187902
Brinp2	981.161	0.566844	0.144833	3.71416e-06	2.75284e-05
Gstm5	1892.1	-0.00311498	0.0792826	0.96378	0.977087
Gstm7	439.827	0.0301211	0.1149	0.73338	0.823573
Stat3	7381.54	-1.09966	0.101198	1.40169e-28	1.50139e-26
Map3k11	1324.05	-0.0152074	0.0763442	0.819516	0.885509
Akt2	1537.13	-0.0590644	0.0531046	0.231965	0.362745
Dnaja3	2764.65	0.0778699	0.0884657	0.294292	0.433574
Hmox2	1756.2	0.0487651	0.060809	0.379438	0.521817
Cdip1	4452.87	0.0398131	0.0590221	0.462086	0.600482
Map3k20	1279.64	-0.0884252	0.120504	0.333392	0.476348
Cwc15	867.934	-0.198391	0.0628473	0.000502289	0.00217783
Col5a3	223.863	-1.05702	0.16923	2.11873e-11	3.79891e-10
Dnmt1	1986.03	0.078059	0.0663334	0.189488	0.310264
Ppan	724.357	0.11151	0.106568	0.187857	0.308289
Angptl2	140.96	0.111101	0.186221	0.330818	0.473288
Cacna1e	5324.42	-0.0825879	0.13855	0.404005	0.545553
Cacna1b	34781.3	0.00704715	0.0902893	0.925553	0.955144
Trmt10a	446.705	-0.11204	0.121223	0.223571	0.352754
Etv1	4995.7	0.00987598	0.184269	0.928409	0.95716
Kifc2	5318.94	0.2124	0.128516	0.0304191	0.0730414
Psap	36443.9	0.0182798	0.0624346	0.747487	0.833723
Ikbkg	1483	0.0171272	0.0735007	0.791306	0.865197
Wars2	487.671	-0.131023	0.115621	0.143674	0.25036
Atn1	4370.9	0.26642	0.0898985	0.000605262	0.00257356
Phb2	3252.94	-0.0804328	0.0837714	0.259506	0.394739
Eno2	21593	-0.140572	0.0689384	0.0217228	0.0554457
Emg1	522.595	0.00367221	0.0900835	0.961103	0.975633
Lpcat3	1176.1	1.04938	0.179759	2.42449e-10	3.61998e-09
Atp6v1f	1970.51	-0.154543	0.0650391	0.00815739	0.0243417
Clcn5	8972.46	-0.409358	0.0928264	1.08353e-06	9.09811e-06
Clcn3	6847.94	-0.567089	0.0438679	1.29073e-39	2.69477e-37
Pde1c	2651.5	-0.0166441	0.084798	0.817411	0.884398
Utp20	1330.46	0.0948585	0.0841296	0.184863	0.304413
9330159F19Rik	4280.99	0.0114584	0.0861773	0.875179	0.921509
Cul3	3365.06	0.0761821	0.0849479	0.290562	0.429462
Large1	2884.15	-0.0513374	0.0656693	0.385045	0.527291
Ddx56	812.683	-0.204781	0.0916151	0.00798675	0.0239486
Tmed4	1048.95	-0.291858	0.0837988	8.51487e-05	0.000453072
Col26a1	528.745	0.00511601	0.136238	0.958053	0.973675
Bid	1195.21	0.180742	0.135037	0.0709709	0.144595
Ralb	2119.84	0.26618	0.0955063	0.00106774	0.00421014
Ppp1cc	1970.95	-0.331131	0.106213	0.000253511	0.00118871
Dnajb11	1289.06	0.0613367	0.0710648	0.329716	0.472139
Tbccd1	644.864	0.452987	0.094953	1.55413e-07	1.53273e-06
Zfp324	947.613	0.563167	0.073824	1.02899e-15	3.31109e-14
Gab2	2790.31	-0.171675	0.0902239	0.0234632	0.0590679
Coro1c	6301.04	-0.524959	0.0891181	2.15549e-10	3.26987e-09
Tax1bp1	4475.45	-0.322583	0.066842	2.19038e-07	2.10297e-06
Ndrg2	485.489	0.105624	0.162334	0.326948	0.469497
Mettl17	641.806	0.0348648	0.121901	0.703543	0.802356
Arhgef40	1329.75	-0.709394	0.134108	3.20279e-09	4.1616e-08
Pnpla6	3420.17	0.0221298	0.0740638	0.733916	0.823994
Mcoln1	2928.53	-0.0489611	0.0707902	0.435437	0.576098
Arhgef18	2827.47	0.32352	0.0762748	3.38325e-06	2.53382e-05
Pkn2	707.455	-0.234364	0.109715	0.00838578	0.0248547
Etfb	943.222	-0.051497	0.0606431	0.35215	0.494673
Stxbp2	605.21	0.060513	0.141789	0.544144	0.674552
Sgce	364.702	0.443089	0.109687	4.42842e-06	3.21635e-05
Chn2	104.796	-0.0446466	0.210058	0.696096	0.796222
Wwox	661.494	-0.0846383	0.0682428	0.164231	0.278188
Slbp	579.521	-0.0260955	0.127863	0.781532	0.858032
Aqp1	209.711	0.0235327	0.223089	0.837345	0.896671
Arid3b	240.403	-0.136491	0.130496	0.158471	0.270629
Polr2e	664.116	-0.044157	0.0936438	0.568067	0.693365
Myo9b	2199.41	-0.581086	0.0981684	1.27392e-10	1.98635e-09
Hdac9	210.971	0.0481826	0.159298	0.646525	0.757673
Mtfp1	122.248	1.08675	0.224859	4.93917e-08	5.3136e-07
Rab23	979.628	-0.241064	0.0970901	0.00312207	0.010719
Rab11a	4437.73	-0.154844	0.0654432	0.00836244	0.0247974
Eif2b2	958.374	-0.421892	0.122503	4.96762e-05	0.000280822
Dlst	7311.99	0.173031	0.0699014	0.00530265	0.0168911
Ulk2	7458.57	0.343765	0.0850783	7.38141e-06	5.11097e-05
Dgkq	1291.32	-0.0878862	0.0872291	0.231704	0.362475
Chmp2b	1856.31	-0.00400529	0.0717019	0.949701	0.968653
Plod3	1210.84	-0.337185	0.0859726	1.24099e-05	8.15713e-05
Ap1s1	2534.39	-0.256603	0.0774191	0.000191099	0.000930786
Srpk1	3227.67	-0.0233834	0.0670674	0.697637	0.797613
Lbr	388.143	-0.0334826	0.130561	0.725129	0.818037
Prcc	2033.18	0.201527	0.0861136	0.00616632	0.0192635
Rrnad1	551.133	0.0374071	0.0709867	0.552333	0.681591
Hdgf	2544.05	-0.0113172	0.0753945	0.863887	0.914161
Thop1	2499.58	-0.0207794	0.0671187	0.730085	0.821446
Apba3	846.155	-0.136238	0.103984	0.102765	0.193321
Matk	383.379	-0.162181	0.131665	0.0978944	0.185947
Pias4	1519.33	0.0294231	0.0777138	0.663094	0.770129
Map2k1	2867.91	-0.0442683	0.0508641	0.352655	0.495155
Sgta	4400.76	0.00522277	0.0437341	0.900246	0.938811
Tmem242	778.703	-0.00396109	0.0654715	0.946512	0.96652
Dtx2	607.133	0.0399622	0.0789439	0.558628	0.686197
Rasa4	304.176	0.0308698	0.153035	0.764354	0.845408
Syt5	2401.97	-0.155837	0.0770452	0.019991	0.0518311
Hnrnpa2b1	5023.97	-0.298385	0.0821202	4.65387e-05	0.000264298
Ccdc130	360.397	0.0336302	0.106662	0.690298	0.7915
Mri1	214.855	-0.445884	0.166432	0.000513285	0.00222159
Prkacb	7204.81	0.209071	0.0861842	0.00459534	0.014974
Sgsh	737.575	0.230553	0.137451	0.0253738	0.0630786
Chd5	7918.55	0.316413	0.102306	0.000298226	0.00137253
Cstb	630.686	-0.682474	0.146617	8.91682e-08	9.16075e-07
Sh2b2	546.946	0.0454662	0.139146	0.644702	0.756256
Pex5	3443.98	0.166464	0.0618055	0.00296348	0.010254
Jkamp	1147.74	0.0378597	0.0729649	0.556111	0.684454
Cd44	3825.8	-1.2097	0.176679	4.7652e-13	1.07505e-11
Slc1a2	310.6	0.367415	0.262358	0.0176469	0.0467774
Eif2ak4	995.982	-0.312842	0.0830763	2.59414e-05	0.0001578
Wdr1	9088.23	-0.158576	0.0451298	0.000196957	0.000954789
Ndrg1	6491.35	-1.70066	0.176443	9.677e-24	7.22432e-22
Man2b1	1219.88	-0.28452	0.0890029	0.000248203	0.00116604
Klf5	377.275	0.244203	0.184422	0.0459032	0.102249
Wdr83	509.553	-0.282601	0.0824406	0.000109428	0.000566119
Prdx2	10382.8	-0.0156509	0.0739543	0.809828	0.878896
Polr2a	6841.58	-0.574302	0.0649198	3.60375e-20	1.89705e-18
Senp3	1890.4	0.107892	0.0627539	0.0572617	0.121675
Plekha8	690.633	0.0455793	0.100829	0.575302	0.699287
Ufd1	1453	-0.153044	0.0838503	0.0323333	0.0769181
Zfp287	779.088	-0.338653	0.0931892	3.84303e-05	0.000223505
Prlr	1005.23	0.220863	0.207615	0.0827928	0.163436
Letm1	3248.65	-0.0186808	0.0742049	0.774496	0.853178
Ubqln1	8136.64	-0.0370839	0.0643101	0.523588	0.655933
Cadm3	25165	-0.269117	0.160434	0.0193614	0.0504321
Txn2	2814.61	0.190774	0.0627344	0.000794142	0.00325641
Slc1a6	281.042	0.0902521	0.112235	0.302001	0.442388
Crbn	1711.57	-0.13374	0.0725346	0.0360472	0.0840009
Msh6	557.466	0.389632	0.13702	0.000436293	0.00192488
Fbxo11	3035.98	0.145131	0.0501927	0.00193612	0.00709161
Tbl2	703.041	0.478679	0.118597	3.63536e-06	2.70412e-05
Bud23	334.481	-0.0235502	0.0961966	0.765066	0.845965
Hmox1	905.365	-1.10474	0.198031	1.12563e-09	1.55269e-08
Mprip	12388.1	0.0225428	0.0511763	0.638063	0.751115
Cic	13235.8	0.327052	0.0699626	4.52796e-07	4.10114e-06
Pafah1b3	1331.8	0.0206841	0.0663359	0.728818	0.820698
Prkaca	7327.93	0.193671	0.0524616	7.17193e-05	0.000389711
Ddx39a	337.458	-0.493045	0.114088	9.79027e-07	8.29983e-06
Dnajb1	1053.65	0.0867268	0.0852448	0.230008	0.360555
Usp40	659.167	0.156877	0.101919	0.0575168	0.122091
Kbtbd4	385.548	0.272265	0.129601	0.00710984	0.0217156
Celf1	2730.25	0.492714	0.074155	2.19144e-12	4.57529e-11
Ndufs3	1562.15	-0.0165368	0.0490912	0.720415	0.814135
Por	3791.8	0.13856	0.0829482	0.0504711	0.110103
Igf1r	8231.01	-0.535229	0.138731	5.45479e-06	3.91008e-05
Insr	3056.51	0.273077	0.0791318	0.000105634	0.000549029
Trim28	4486.9	0.160478	0.0769619	0.0165358	0.0442415
Ube2m	5189.93	0.010552	0.0538999	0.833332	0.894162
Adcy9	1497.78	0.271573	0.0811722	0.000156831	0.000783072
Mef2c	150.71	1.8633	0.377607	6.91823e-09	8.53041e-08
Ctr9	3232.95	0.0112918	0.058821	0.834448	0.89481
Eif4g2	42638.4	-0.0419065	0.060425	0.447817	0.587581
Pcyt1a	3266.36	-0.294132	0.0821732	5.84694e-05	0.000324718
Zfp592	1629.93	-0.00163032	0.11043	0.98492	0.990543
Psmd4	3191.09	-0.338839	0.0558647	2.10087e-10	3.19488e-09
Insrr	86.8639	-0.139317	0.26104	0.275132	0.412444
Snx6	2002.15	0.0288539	0.056223	0.578789	0.702416
Mthfd2	5021.99	-0.141299	0.0621623	0.0120022	0.0338625
Kit	3544.98	1.711	0.404506	2.54792e-07	2.40685e-06
Tomm40l	1033.91	0.0142078	0.0908703	0.851234	0.905797
Nr1i3	118.212	0.00902237	0.161511	0.931597	0.958842
Pan2	1171.72	-0.229523	0.0889472	0.00254001	0.0089856
Cs	18124.5	0.00808501	0.0390667	0.829629	0.892048
Ampd3	301.501	0.612372	0.214184	0.000138758	0.000702227
Bcas2	1255.88	-0.175172	0.072425	0.00610865	0.0191126
Ctcf	1031.08	0.273857	0.104278	0.00166471	0.00621016
Pard6a	546.675	-0.4023	0.0871512	4.35238e-07	3.95958e-06
Pvalb	1574.97	-0.0493271	0.183627	0.65583	0.764939
Tfap4	156.125	0.810804	0.231988	1.09415e-05	7.29314e-05
Ranbp1	1918.45	-0.0490936	0.0788879	0.47205	0.610853
Psmb4	3314.12	-0.423056	0.0563231	7.11134e-15	2.04648e-13
Slc30a4	878.403	-0.596183	0.128625	1.30287e-07	1.3016e-06
Bloc1s6	1083.64	-0.304867	0.104026	0.00054075	0.00232332
Metap1	1716.51	0.00713128	0.0568754	0.891978	0.932161
Gpr108	725.66	-0.0957229	0.0671261	0.110659	0.204627
Rsl1d1	1211.09	-0.0287227	0.0831366	0.685972	0.788008
Apc	23559.6	0.231152	0.0950096	0.00384976	0.0128479
Reep5	25577.5	0.0715296	0.0931253	0.353105	0.495562
Ergic3	2409.31	-0.146611	0.0690657	0.0168557	0.0449412
Uqcc1	1206.63	0.00484641	0.124389	0.958261	0.973675
Ncoa2	4983.37	0.305876	0.0654394	4.87714e-07	4.39478e-06
Nr2c2	2485.33	-0.0430472	0.049285	0.352787	0.495267
Nr2c1	321.575	-0.0269966	0.0959138	0.7314	0.822249
Smpd4	1037.2	0.1192	0.102233	0.147848	0.256325
Pex1	1181.23	0.0504285	0.0768721	0.451186	0.590492
Kctd20	3882.89	-0.267261	0.0609266	2.21031e-06	1.71994e-05
Ctns	654.292	-0.670056	0.113393	9.51527e-11	1.52418e-09
Shpk	282.194	0.0890077	0.121745	0.333271	0.476262
Trpv1	82.7712	-0.144207	0.270037	0.263714	0.399561
Ephb3	538.191	0.742375	0.125959	9.65018e-11	1.54178e-09
Tuft1	127.524	-0.87805	0.304198	7.80128e-05	0.000419772
Rcn1	278.494	0.586171	0.122944	7.13748e-08	7.48888e-07
Dnase1	171.83	0.0747841	0.161088	0.481657	0.619576
Trap1	3015.08	-0.156892	0.0587451	0.00344784	0.0116805
Naa60	2272.05	0.134284	0.0526862	0.0059867	0.0187596
1700037C18Rik	195.596	-0.0993395	0.136524	0.313273	0.455071
Ankrd13d	2736.01	-0.00413161	0.0461511	0.92474	0.954735
Tpr	6362.86	-0.132375	0.0620433	0.0184223	0.0484455
Odr4	1147.46	0.129231	0.115584	0.149024	0.257783
Dhx34	601.964	-0.0953935	0.107539	0.262134	0.398049
Kptn	353.708	0.167026	0.125763	0.079834	0.159125
Napa	8940.26	-0.11553	0.0472986	0.00938696	0.0273487
Sra1	464.588	-0.28575	0.0925053	0.000356757	0.00161214
Atp5g1	6151.91	-0.0196762	0.0529147	0.690062	0.791348
Snf8	1094.07	-0.119394	0.0565481	0.0215654	0.0551899
Tbcb	2635.81	-0.156818	0.0519376	0.00115121	0.00449181
Inpp5k	1138.68	-0.183814	0.0876043	0.0133204	0.0369635
Crkl	1659.66	-0.0674814	0.0986916	0.400117	0.542264
Clint1	1790.89	0.291157	0.0536695	1.01897e-08	1.22098e-07
Cdkal1	212.74	0.0220145	0.128522	0.815501	0.883029
Htra1	100.251	0.158676	0.177066	0.166507	0.281079
Zbtb17	692.026	-0.225847	0.0999589	0.0064395	0.0199552
Fblim1	110.588	-0.0186029	0.165069	0.860777	0.912012
Ccdc159	278.012	0.0612643	0.105081	0.463861	0.602344
Mob1b	883.057	-0.326771	0.104398	0.000248931	0.00116902
Atp6v1b2	14218.4	0.0712777	0.0602927	0.195103	0.317264
Eps15l1	2481.67	0.409947	0.0661307	6.96484e-11	1.13483e-09
Tep1	1375.81	0.014028	0.0596428	0.797454	0.869373
Ttc5	1355.46	-0.0498264	0.0532237	0.314469	0.456474
Osgep	461.343	0.00797595	0.128066	0.932469	0.959418
Aamp	2947.55	-0.0581791	0.0479066	0.197485	0.320292
Tmbim1	280.756	0.0120275	0.16276	0.909187	0.944199
Arpc2	4756.94	-0.184887	0.0675721	0.00222379	0.00801188
Kmt2b	4219.25	0.465915	0.0621852	6.09192e-15	1.774e-13
Tmem147	1722.25	-0.0679399	0.0688745	0.268187	0.404547
Rps9	5457.25	-0.117258	0.0809507	0.0915161	0.176581
Tfpt	325.267	0.0152715	0.111674	0.860446	0.911964
Susd2	2075.82	0.0032735	0.174885	0.975852	0.985201
Crip2	8273.69	-0.00770427	0.0777465	0.909245	0.944199
Cbfa2t3	2876.19	1.09098	0.146754	6.7505e-15	1.94737e-13
Pgrmc1	5804.63	-0.167035	0.0516339	0.000502582	0.00217833
Gcat	1661.18	0.232599	0.108148	0.00817501	0.0243825
Elovl1	895.366	-0.0923044	0.0925393	0.22877	0.359112
Med8	882.197	-0.220361	0.0709704	0.000506901	0.0021955
Hyi	390.594	0.041333	0.0858388	0.569669	0.694702
Nectin4	359.981	-2.3248	0.258701	8.1819e-22	4.96476e-20
Pfdn2	990.443	-0.124943	0.0986936	0.120215	0.218248
Rnf114	1075.22	-0.040941	0.100785	0.614676	0.731059
Steep1	1003.9	0.0214764	0.0701724	0.730745	0.82179
Neurl1a	1391.08	0.00155547	0.104873	0.985132	0.990543
Srm	2712.47	-0.148381	0.0935464	0.0557368	0.119154
Rbm14	1573.59	0.359343	0.150269	0.00191661	0.00703063
Zdhhc24	916.122	0.0253056	0.0644929	0.664252	0.770893
Bbs1	560.849	-0.0871383	0.153753	0.404074	0.545586
Ndor1	933.928	-0.144878	0.0799956	0.0355474	0.0830091
Nsmf	3315.31	-0.326058	0.0891074	3.70454e-05	0.000216664
Pdk1	1311.89	0.326878	0.115974	0.000679376	0.00285032
Ptbp1	657.877	-0.135817	0.104099	0.104079	0.195285
Mvd	5211.36	0.741277	0.205934	7.86778e-06	5.40521e-05
Stimate	798.05	0.215519	0.122524	0.0236145	0.0594003
Sfmbt1	1277.45	-0.091739	0.115238	0.302314	0.44269
Rundc3a	7335.34	-0.159787	0.0505561	0.000695734	0.00291201
Slc4a3	1259.08	0.0246398	0.0918176	0.74676	0.833508
Cdt1	97.2031	-1.09037	0.359375	4.11317e-05	0.000237423
Runx1t1	1739.36	0.610703	0.124126	2.96885e-08	3.30056e-07
Aprt	1657.12	-0.222822	0.136485	0.0294714	0.0712519
Gtf2h1	1772.48	0.0328135	0.0946688	0.673749	0.778321
Abhd1	89.2695	0.682764	0.243532	0.000135257	0.000685636
Slc5a6	1185.57	0.125574	0.134769	0.201831	0.326202
Aplp1	21271.1	-0.0141709	0.0697057	0.819458	0.885509
Qrich1	3952.79	0.0719299	0.0510324	0.131495	0.234306
P4htm	1666.3	0.0873074	0.0722578	0.170327	0.285921
Usp19	5912.45	-0.0245486	0.0516997	0.611628	0.728507
Pola1	159.085	-0.118545	0.140391	0.238245	0.369703
Cdc42	7761.14	-0.196072	0.0515795	4.52369e-05	0.000258095
Pknox1	709.616	-0.182479	0.133378	0.0663819	0.137256
D130043K22Rik	5895.25	0.0486005	0.101966	0.553232	0.682289
Acot13	612.594	0.0778941	0.0826698	0.27015	0.40671
Cdk4	1981.61	-0.142637	0.0932179	0.065044	0.134998
B4galnt1	1172.77	-0.628294	0.073325	3.14848e-19	1.52689e-17
Mettl1	467.781	-0.00325972	0.107869	0.969405	0.981194
Tspan31	1731.42	-0.571989	0.112154	1.40497e-08	1.65454e-07
Kif5b	5901.84	0.0278173	0.0520286	0.567161	0.692671
Saal1	270.014	0.0971308	0.116482	0.278333	0.416282
Cnp	810.656	-0.0241943	0.0776326	0.719997	0.813976
Sulf2	294.962	-0.013302	0.170836	0.901382	0.939311
Sod2	6180.26	0.0940662	0.0532629	0.0570212	0.121289
Tmco6	208.979	0.238149	0.156722	0.0332752	0.0786424
Stambp	1128.56	0.084827	0.0787789	0.21289	0.339994
Ezh1	1101.1	0.0531046	0.0768887	0.427556	0.567954
Hap1	470.647	0.0610631	0.161381	0.564415	0.69055
P3h4	255.629	0.182123	0.107331	0.0344367	0.0808919
Ctnnb1	14121.4	0.0380928	0.0777153	0.572649	0.696956
Eif1b	1807.11	-0.0898017	0.0717256	0.155969	0.267319
Psmd2	11145.6	-0.223236	0.0352526	5.79912e-11	9.5884e-10
Syngr3	9054.34	-0.151927	0.0688168	0.0130183	0.0362804
Vars	5732.49	-0.20989	0.071165	0.000924221	0.00371437
Vwa7	137.502	-0.186732	0.233761	0.150038	0.259247
Abhd16a	2526.59	-0.129995	0.0610491	0.0189769	0.0495774
Neu1	1800.26	-0.40124	0.138884	0.000354492	0.00160302
Ddah2	3047.28	-0.218195	0.0969307	0.0069494	0.0212889
Clic1	1854.4	-1.1586	0.128467	1.52128e-20	8.40317e-19
Lsm2	211.07	-0.0843377	0.110391	0.329389	0.471902
Pole	172.469	0.165852	0.204931	0.174777	0.291693
Stx1a	6513.17	-0.0240653	0.0651855	0.682409	0.785526
Zfp775	441.298	0.0993445	0.124967	0.288495	0.427279
Mrpl49	912.48	-0.0333406	0.0775712	0.621027	0.736692
Mark3	2971.41	-0.146096	0.072324	0.0217529	0.0555111
Gatad1	1599.08	0.033393	0.0719328	0.59964	0.718751
Pcdha10	922.646	-0.00427916	0.0962896	0.956727	0.972678
M6pr	1417.35	-0.0975474	0.0617086	0.0814859	0.161425
Lrrc8a	6551.67	-0.28056	0.0545202	4.82882e-08	5.20398e-07
Ppp2r1a	18806.6	-0.0338798	0.059792	0.535991	0.667645
Fance	480.969	0.149248	0.10577	0.0779008	0.15608
Tinf2	229.351	-0.562162	0.140249	2.56962e-06	1.97335e-05
Dus3l	2221.48	-0.264543	0.0892553	0.000611386	0.00259602
Gtpbp3	1114.12	0.220167	0.086326	0.00296324	0.010254
Tgfbr1	692.915	0.175001	0.116267	0.0539135	0.116001
Homer1	1206.5	-0.61936	0.144655	6.1341e-07	5.45277e-06
Arpp19	3946.92	-0.0554751	0.0649052	0.343203	0.486151
Bcl2l1	2747.85	-0.813711	0.127452	4.79104e-12	9.42749e-11
Khsrp	4025.01	-0.0101996	0.0588401	0.850305	0.905042
Ccdc124	1220.51	-0.0112723	0.07231	0.86	0.911872
Cct4	5017.47	-0.265503	0.0513492	4.4875e-08	4.88313e-07
0610009B22Rik	281.25	0.161139	0.127134	0.0927406	0.178413
Cpt1c	2063.44	0.0468226	0.102003	0.567925	0.69333
Zfp655	1870.38	-0.799607	0.0966109	3.60281e-18	1.56265e-16
Rhoa	4990.1	-0.167695	0.058179	0.00162983	0.0060985
Zmiz1	8225.51	0.284679	0.0681629	5.26415e-06	3.77657e-05
Ankrd26	762.707	0.350266	0.130555	0.000891393	0.00360006
Aldh16a1	310.773	-0.184501	0.180515	0.115582	0.211582
Hnrnpa0	4406.34	-0.120807	0.0576687	0.0222101	0.0563859
Prrg2	303.768	0.144936	0.121794	0.118776	0.216145
Hnrnph1	3682.39	-0.343132	0.06593	2.92598e-08	3.25879e-07
Ift43	132.115	-0.108947	0.138608	0.273846	0.410869
Arid1a	7570.02	-0.390811	0.090021	1.62181e-06	1.30572e-05
Ctsd	15159.5	-0.10257	0.0833244	0.14869	0.257386
Rplp1	6576.28	-0.0486132	0.0753394	0.460765	0.599272
Hmgcll1	583.276	-0.0728274	0.0999118	0.367904	0.510285
Ttc9b	2596.95	-0.0503422	0.131853	0.599556	0.718751
Abhd8	5329.99	0.106072	0.0583613	0.0470205	0.104079
Ift22	509.136	0.0309292	0.0974735	0.697299	0.797301
Fzd3	2627.06	0.253158	0.0916048	0.00124531	0.00480717
Mid1ip1	3592.62	0.356913	0.0784209	7.2752e-07	6.32375e-06
Ap2s1	4358.78	-0.0321414	0.0616191	0.566963	0.69251
Fhl2	259.55	0.456195	0.155897	0.000229954	0.00109071
Emc10	4763.41	0.00304575	0.0450618	0.943279	0.964498
Clstn3	4088.4	-0.491616	0.11296	8.62046e-07	7.38948e-06
Fbxw9	2034.11	-0.268651	0.0730592	4.54379e-05	0.000258883
Fnbp4	1390.68	0.101779	0.101902	0.214947	0.34226
Cers4	3394.09	0.0514811	0.113362	0.5575	0.685289
Scrn3	543.179	0.0969843	0.135771	0.323154	0.46546
Phax	920.92	0.0719571	0.075137	0.273411	0.410366
Tle1	4344.31	0.884822	0.097438	4.19421e-21	2.42555e-19
Relt	91.4433	-0.269876	0.29448	0.0708898	0.144479
Snrpb2	587.4	0.0144161	0.107048	0.864662	0.914791
Ubc	8057.64	0.0894892	0.0601459	0.102687	0.193232
Prpf31	1153.08	-0.059032	0.0890654	0.428981	0.569294
Sertad1	142.497	-1.13145	0.197478	4.97101e-10	7.14503e-09
Carhsp1	3013.31	-0.720396	0.0904596	4.23349e-17	1.58024e-15
Herpud2	878.984	-0.255089	0.0867738	0.000700878	0.00292658
Rdh13	2495.42	-0.0649248	0.0595431	0.233221	0.364155
Nutf2	1758.61	-0.00140294	0.0565641	0.978587	0.987081
Arpc5	4766.29	-0.146353	0.0529726	0.00286247	0.009952
Elavl2	11992.7	0.723838	0.069097	2.8264e-27	2.76314e-25
Pou2f2	199.01	1.03106	0.189392	2.11976e-09	2.81068e-08
Nfib	5851.13	-0.191578	0.0821758	0.00681654	0.0209392
Htr3b	430.838	0.119103	0.178583	0.291374	0.430353
Ubqln4	2068.18	-0.130943	0.0883397	0.0777777	0.15591
Rbfox1	6738.04	0.165422	0.0636455	0.00395839	0.0131569
Rps18	1814.86	-0.132171	0.0681155	0.029312	0.0709361
Rpl10	7331.99	-0.100642	0.0548771	0.0471106	0.104241
Rps15a	2397.69	-0.226635	0.0982314	0.00563021	0.0178056
Ncaph2	2428.82	-0.00462735	0.0625016	0.935115	0.960688
Hipk1	4137.27	-0.21742	0.0660029	0.00026632	0.00124262
Man1a2	5601.17	-0.0395076	0.106959	0.640356	0.753415
Acyp1	180.99	-0.0103888	0.111333	0.904619	0.94114
Hdac5	1047.86	0.196042	0.1584	0.0757872	0.152765
Rala	3264.06	0.0877099	0.0572436	0.0954229	0.18232
Vdac3	4182.61	-0.0257367	0.0637255	0.655742	0.764939
Vps72	731.35	-0.0304089	0.0713202	0.630384	0.744922
Gabpa	740.923	-0.145331	0.159075	0.179762	0.297703
Dynll1	4811.77	-0.182547	0.0877173	0.014041	0.0385606
Pdcl	1050.54	-0.0772879	0.0608157	0.162915	0.276607
Tmem184b	2253.82	-0.658328	0.102819	4.30287e-12	8.56264e-11
Nf2	5410.9	0.105678	0.0486578	0.0205674	0.0530908
Cabp7	507.768	0.262811	0.250622	0.0623541	0.130349
Zmat5	325.845	0.109111	0.0875683	0.138749	0.243914
Ewsr1	3256.36	-0.0601387	0.073756	0.353351	0.495738
Ap1b1	4769.55	0.0756939	0.0404313	0.0504395	0.110065
Gnat2	124.007	1.06744	0.213657	2.22342e-08	2.52425e-07
Bcl2l13	4021.71	0.193928	0.0828964	0.00654816	0.0202156
Dqx1	356.962	0.476565	0.104648	3.76553e-07	3.45632e-06
Lnpk	2185.08	0.299268	0.0668666	1.28277e-06	1.05977e-05
Pttg1ip	2665.59	0.0694469	0.0559203	0.178569	0.296324
Trpm2	989.914	0.120267	0.110832	0.166888	0.281582
Ube2g2	1867.64	-0.527669	0.0806372	3.33167e-12	6.78339e-11
Syn2	5165.78	0.389279	0.0844455	4.78637e-07	4.31931e-06
Elk1	862.858	0.0614573	0.0839354	0.389877	0.532497
Nav1	15369.2	0.142382	0.0696376	0.0211263	0.0542426
Tnpo1	2874.19	-0.770217	0.0767946	3.05773e-25	2.63392e-23
Rnmt	1267.06	-0.540503	0.0771729	1.26539e-13	3.06229e-12
Srp14	1805.7	-0.126242	0.073756	0.0508289	0.110718
6330409D20Rik	78.9892	-2.70216	0.347698	3.01509e-17	1.15341e-15
Cdk9	2088.37	-0.0513485	0.0741459	0.430184	0.570706
Tor2a	266.617	0.2866	0.155007	0.0117881	0.0333577
Fpgs	581.801	0.171447	0.0941656	0.0283673	0.0690706
Mrtfb	2547.54	0.159895	0.0742055	0.0139584	0.0384135
Cbx5	6258.61	0.169468	0.0966426	0.0334342	0.0789204
Vav2	3347.52	0.138887	0.107256	0.103601	0.194625
Ppp2cb	1642.76	-0.180232	0.0586871	0.000785434	0.00322607
Dmap1	480.033	-0.0816045	0.087729	0.268813	0.405342
Mcu	2100.47	0.205528	0.0926174	0.00828866	0.0246219
Bcr	7566.38	0.230935	0.072377	0.000349437	0.00158482
Fxyd5	152.943	0.045017	0.169659	0.67576	0.779913
Kcnd1	5449.01	0.203536	0.087747	0.00642703	0.0199337
Tfcp2	675.802	0.0388446	0.10618	0.644413	0.756075
Pou6f1	2627.35	-0.220825	0.146662	0.0387149	0.0889554
Ubp1	2164.28	-0.0228506	0.0662082	0.701253	0.800559
Nuak2	315.225	0.248773	0.158322	0.02782	0.068007
Cilk1	3124.58	0.140888	0.0732849	0.0285181	0.0693694
Sdhb	4585.36	-0.0296797	0.0409446	0.449199	0.588641
Snap47	8804.9	-0.06326	0.0731898	0.325939	0.46843
Kdsr	968.23	-0.35267	0.166527	0.00404518	0.0133948
Vps4b	2797.07	0.0566429	0.0559013	0.272813	0.409769
Rps25	2715.72	-0.147273	0.0813611	0.0349673	0.0818562
Taz	717.978	0.0355465	0.0801388	0.607022	0.724572
Aldh3a2	3134.02	-0.426727	0.0564394	4.76229e-15	1.40676e-13
Tmem115	1701.11	0.118896	0.0657298	0.0436213	0.0981061
Hyal2	419.374	0.299693	0.127525	0.00310816	0.0106826
Ifrd2	153.787	0.172986	0.17111	0.12804	0.229497
Tusc2	1449	0.18353	0.0653314	0.00179214	0.00662932
Nprl2	838.952	0.0487282	0.0769107	0.466794	0.605197
Cacna2d2	10219.8	0.767176	0.0809441	6.9474e-23	4.65098e-21
Rassf1	463.506	-0.654345	0.113275	2.20422e-10	3.33558e-09
Rnf112	1655.66	1.00666	0.152079	1.73187e-12	3.67813e-11
Slc3a2	13209	-0.0557098	0.102181	0.497367	0.633788
Nxf1	1800.49	-0.022129	0.0885657	0.766086	0.846379
Stx5a	1198.09	-0.839991	0.10152	4.14712e-18	1.77994e-16
Spire2	1933.2	0.099126	0.0798356	0.149443	0.258326
Raver1	1639.92	0.14036	0.0817538	0.0451522	0.100886
2610507B11Rik	6922.83	0.0595483	0.0554751	0.245791	0.378741
AI597479	774.415	0.263901	0.0885554	0.000581863	0.00248092
Tmem86a	134.172	-1.03126	0.271762	3.63432e-06	2.70412e-05
Ifi35	124.191	-0.279689	0.196114	0.0296496	0.0716228
Nedd8	2291.6	0.00661658	0.0634442	0.908458	0.943699
Gosr1	2405.21	0.0182602	0.0733902	0.777594	0.855144
Mrpl52	480.833	-0.332168	0.0880702	2.32242e-05	0.000142823
Kansl3	3986.94	0.0329396	0.0526428	0.502325	0.63823
Ebf3	5626.74	0.630527	0.0990688	6.06245e-12	1.17602e-10
Myt1	3706.96	-0.38663	0.128469	0.000264412	0.00123559
Faf1	1486.05	-0.541142	0.151963	1.6716e-05	0.000106247
Mettl16	940.644	-0.171409	0.126384	0.0734902	0.148743
Pigyl	270.876	-0.0549979	0.100871	0.499177	0.63541
Rbm25	2984.4	0.00520116	0.0717689	0.934761	0.960607
Psen2	499.537	-0.0178698	0.0991929	0.824243	0.888823
Plcd1	385.902	-0.92584	0.148336	1.58949e-11	2.91359e-10
Fads1	10603	0.233802	0.0918466	0.00273348	0.00957651
Lmbr1	2285.91	-0.25532	0.0721528	8.36967e-05	0.000446503
Cars	3381.27	-0.243861	0.126568	0.0131727	0.0366444
Apip	458.694	-0.00361727	0.0834511	0.959515	0.974442
Pdhx	1551.47	0.182169	0.0691711	0.00310316	0.0106743
Vac14	2173.95	0.0734157	0.0780739	0.27791	0.415953
Akt1s1	2160.95	-0.389902	0.116416	8.32512e-05	0.000444512
Tbrg1	2060.86	-0.134763	0.146064	0.191646	0.313298
Brf1	1257.2	0.0319822	0.0634441	0.57813	0.701893
Odc1	1708.34	-0.3974	0.219445	0.00632259	0.0196621
Thg1l	185.888	-0.0540845	0.124922	0.561088	0.688189
Adam19	17067.8	-0.207363	0.0749576	0.00169299	0.0063023
Pabpc4	2647.28	-0.026378	0.0854802	0.71599	0.811218
Sugp1	1497.61	-0.413529	0.0880391	2.79156e-07	2.61693e-06
Dhdh	117.206	0.140455	0.198289	0.237213	0.368798
Zfp790	739.468	-0.0912547	0.0869145	0.213078	0.340118
Cpb1	266.231	0.207815	0.144989	0.048917	0.107446
Fsd1	2753.48	-0.152102	0.0784627	0.0251429	0.0626119
Fuz	238.122	-0.178904	0.115219	0.0476493	0.105206
Sptbn4	3699.35	-0.344919	0.0987435	6.31594e-05	0.000347631
Pgam1	14806.3	0.0849689	0.0398682	0.0260474	0.0643636
Evi5	2637.66	0.016573	0.0836492	0.816386	0.883522
Evi5l	4822.2	-0.0268012	0.0532379	0.588913	0.710402
Snapc2	650.305	0.230333	0.107981	0.00868958	0.0256441
Git1	5003.34	-0.0481852	0.057946	0.365802	0.508171
Gltp	99.481	0.409656	0.261275	0.00996926	0.0288198
Bnip2	663.564	-0.265113	0.146268	0.0148205	0.0403435
Ccnt1	2037.76	0.0674993	0.0740376	0.298806	0.438909
Brms1l	1023.26	-0.000919006	0.0974694	0.990779	0.993634
Med15	2427.61	-0.00165365	0.0719574	0.97928	0.987618
Dhdds	1861.48	-0.096796	0.0497582	0.0376545	0.0869874
Ubxn11	91.5356	-0.053261	0.156753	0.610136	0.727204
Tjap1	526.323	0.057165	0.105903	0.49645	0.633313
Rpl15	5987.72	-0.13411	0.0565164	0.00977165	0.0283217
Tmem167	1736.03	0.059827	0.0744543	0.359382	0.501288
Mplkip	291.529	0.130294	0.133088	0.182686	0.301653
Rpa3	113.397	-0.0678888	0.154006	0.513842	0.648425
Tnpo3	3068.66	0.0754753	0.0559046	0.1435	0.250196
Ttll5	1797.31	0.218958	0.101481	0.00883347	0.0260002
Zfp715	851.965	0.0424721	0.0924485	0.579537	0.702909
Rps5	4558.49	-0.110817	0.0724568	0.0821719	0.162601
Adgrl1	18053.6	0.303524	0.0825439	3.83572e-05	0.000223291
Amotl1	2370.32	-0.27709	0.151064	0.0130005	0.036239
Etv5	4333.42	-0.802709	0.475069	0.00186314	0.00685283
Gfod2	1689.93	-0.158638	0.0869735	0.0310509	0.0743845
Atp6v0d1	10435.7	-0.0389685	0.0416444	0.327793	0.470327
Ptprs	41282.9	-0.368934	0.0879482	3.42125e-06	2.55877e-05
Slc41a1	693.066	0.193165	0.119256	0.0374357	0.0865998
Iglon5	3384.03	0.132822	0.116324	0.139936	0.245406
Igf2bp1	209.371	-0.0601301	0.307145	0.606824	0.724448
Zfp651	4124.08	0.707114	0.0665534	5.75325e-28	5.90571e-26
Nelfb	2106.17	-0.00540823	0.0911347	0.943206	0.964498
Tmem175	1275.77	0.23395	0.0991651	0.00464162	0.0151138
Tango2	1959.7	-0.074909	0.0921836	0.327341	0.469842
Ndufs2	4236.19	0.0165327	0.055798	0.748924	0.834864
Atraid	733.746	-0.004017	0.0743314	0.950949	0.969605
Cad	2472.04	0.219818	0.136368	0.0314352	0.0752027
Sh3bp5l	2419.22	0.124572	0.0722978	0.0502494	0.109727
Atad1	3521.38	0.0873504	0.065531	0.13788	0.242804
Pten	13857.5	0.35592	0.0680755	2.46903e-08	2.77396e-07
Pea15a	5261.74	-1.08648	0.10864	1.194e-24	9.87092e-23
Timm23	1645.52	0.013055	0.0538408	0.794399	0.867194
Trnt1	938.064	-0.0736078	0.0810231	0.29018	0.429053
Ehmt2	4848.57	0.360522	0.0611492	5.54109e-10	7.93665e-09
Elof1	628.48	-0.00250208	0.092366	0.973953	0.984019
Med16	2116.4	-0.156587	0.0848598	0.0300727	0.0723788
St3gal1	783.433	0.913382	0.150358	4.32175e-11	7.30251e-10
Tmem259	3974.17	-0.0719916	0.0640592	0.213285	0.340317
Rnf170	713.583	0.297124	0.0757292	1.46691e-05	9.4803e-05
Clip3	18570.1	-0.0861214	0.0768251	0.197285	0.320011
Dedd	770.136	0.0426573	0.0647531	0.465536	0.604011
Nit1	705.515	-0.0626982	0.0729287	0.328916	0.471443
Prdm15	1523.55	-1.27016	0.333821	3.05609e-06	2.3095e-05
Rnf168	776.095	-0.129679	0.10091	0.112497	0.207167
Dynlt2b	228.959	-0.0510774	0.0976349	0.521103	0.654193
Chp1	3901.39	-0.080548	0.0698604	0.193996	0.316049
Klhl3	1182.43	0.553518	0.120612	2.00905e-07	1.95015e-06
Tvp23b	354.529	0.0744722	0.104282	0.371036	0.513416
Dnajc7	4061.29	-0.00362639	0.0640021	0.950111	0.96899
Cacybp	2069.09	0.00361108	0.0761514	0.956713	0.972678
Cluap1	386.771	0.0301583	0.100964	0.711082	0.808041
Zswim7	229.631	-0.102819	0.117214	0.253356	0.387633
Pigl	211.422	0.425687	0.14781	0.000316019	0.00144496
Ndufa2	1305.73	-0.133321	0.0766171	0.045346	0.101246
Pam16	310.72	-0.0837399	0.0978776	0.293813	0.433213
Glis2	923.732	0.396866	0.148531	0.000696931	0.00291491
Cox6c	2534.55	-0.0604083	0.0851625	0.403066	0.544678
Bicc1	323.49	0.152921	0.145639	0.140142	0.245627
Ube2z	4604.91	0.0358248	0.0440659	0.392846	0.535118
Tmem87b	3650.82	-0.0247552	0.0856172	0.733079	0.823327
Anapc1	5093.01	-0.0516777	0.0934408	0.503371	0.639141
Tsg101	1557.41	-0.232037	0.0816647	0.00111859	0.00438397
Hps5	1208.91	0.00433789	0.0728575	0.946207	0.966449
Map3k4	1662.94	-0.325333	0.0794906	6.40122e-06	4.50573e-05
Piezo1	477.112	-0.160513	0.168198	0.152091	0.262241
Rnf166	287.904	-0.00969419	0.114313	0.912397	0.946275
Ankrd28	1895.48	-0.945597	0.11115	8.50204e-19	3.89324e-17
Ankrd52	8978.12	-0.0158869	0.0516128	0.742144	0.830216
Pkd2l2	178.44	0.0367145	0.139997	0.710197	0.807552
Srp19	688.387	-0.116524	0.0729153	0.0689329	0.141401
Wdfy2	2710.81	0.0502625	0.0688523	0.413033	0.554099
Rbsn	1950.56	0.0659768	0.0814033	0.34492	0.487687
Mrps25	1393.23	-0.0581974	0.101499	0.476408	0.614684
Dguok	492.275	0.149386	0.100436	0.0672889	0.138745
Camta1	9352.56	-0.281501	0.0803195	8.26274e-05	0.000441755
Csf1	220.204	-1.56577	0.225007	9.56789e-14	2.35244e-12
Strip1	2957.2	0.0810254	0.0656044	0.169286	0.284494
Kif1a	107472	-0.0880107	0.0797292	0.200266	0.32395
Slc25a11	2528.65	0.188955	0.0775583	0.00520321	0.0166433
Cmc2	249.718	-0.152747	0.152823	0.151154	0.260919
Chfr	2235.65	0.0247094	0.073997	0.704068	0.802659
Tex261	1661.37	-0.0612577	0.0801432	0.375016	0.517527
Fam120b	3174.21	-0.0184334	0.0456565	0.670379	0.776029
Tbp	832.818	0.0897934	0.0838685	0.208411	0.334141
Psmb1	3547.64	-0.239028	0.0547104	2.79233e-06	2.12846e-05
Pdcd2	820.483	-0.458718	0.101636	5.07711e-07	4.5583e-06
Dll1	148.03	0.287395	0.195995	0.0260578	0.0643641
Nol3	2530.33	0.0677697	0.0989009	0.398792	0.541052
Fhod1	90.3471	-0.0774604	0.2118	0.505852	0.64119
Slc9a5	263.139	0.062493	0.131976	0.515376	0.649452
Elmo3	122.929	0.174142	0.17596	0.130792	0.233424
4931428F04Rik	3931.3	0.135653	0.0760975	0.0406385	0.092559
Tppp3	9232.13	-0.0339002	0.118126	0.706202	0.804345
Msh3	700.462	-0.137115	0.152668	0.194783	0.316895
Tmem208	707.909	-0.180988	0.108181	0.0365458	0.084971
E2f4	793.494	0.0724055	0.0794783	0.291134	0.430154
Surf4	5078.96	-0.158512	0.0778484	0.0189396	0.0495009
Surf2	785.54	-0.0656085	0.0729924	0.30722	0.448328
Dnajb9	726.244	-1.45649	0.0931137	1.85518e-56	9.93571e-54
Naf1	109.687	-0.191901	0.231575	0.139517	0.24488
Yes1	190.68	-0.261827	0.233595	0.0564348	0.120396
Ppp1cb	2991.87	-0.0836137	0.0727773	0.191716	0.313329
Gorasp2	2733.05	-0.0697014	0.0467779	0.114528	0.210122
Tsen15	586.798	0.134479	0.106507	0.113068	0.207913
Efr3a	1721.19	-0.347753	0.150074	0.00250892	0.00888583
Trappc2l	713.684	-0.0226035	0.0872146	0.758656	0.841033
Acsf3	1057.81	-0.0633602	0.0753212	0.335966	0.479165
Ddx19a	675.828	-0.0261385	0.0903882	0.729066	0.820824
Galns	258.597	0.11481	0.100052	0.156952	0.268706
Rabl6	2374.99	0.0130197	0.0639862	0.822213	0.887333
Edf1	2806.27	0.0365755	0.0616367	0.51474	0.64885
Npdc1	10209.6	-0.100669	0.0481068	0.0258998	0.0640759
Fbxw5	2266.73	0.127655	0.0538434	0.0103624	0.0298163
Ube2i	2307.1	-0.0746591	0.053956	0.135765	0.240031
Tsr3	600.588	-0.147268	0.0825331	0.0370116	0.0857939
Unkl	1261.95	0.241914	0.138792	0.0203168	0.0525175
Actn1	1388.01	-0.749275	0.0697607	1.70962e-28	1.81544e-26
Sirt2	3045.64	-0.0172273	0.086066	0.81312	0.881148
Hnrnpl	4243.72	-0.181781	0.093795	0.0199983	0.051839
Nolc1	1598.44	0.194575	0.08389	0.00688049	0.0211093
Casd1	759.93	-0.200821	0.10178	0.0159664	0.0429495
Cnksr3	124.937	-2.62232	0.282648	6.25743e-23	4.21197e-21
Mtmr1	849.992	0.180924	0.0883029	0.015398	0.0416222
Hmgb3	1821.11	0.15243	0.0836219	0.0326585	0.0774972
Map2	19909.6	-0.524347	0.119275	5.81254e-07	5.18832e-06
Abca1	1633.4	-1.78159	0.256387	4.61348e-14	1.17658e-12
Nipsnap3b	1111.91	-0.10467	0.0676112	0.0827457	0.163436
Lage3	113.186	0.139031	0.152386	0.188491	0.309042
Ubl4a	2215.73	0.00377283	0.0760912	0.954749	0.971635
Gdi1	14009.5	0.0191548	0.0501081	0.683897	0.786504
Sash1	161.949	-0.0848413	0.182435	0.448652	0.588363
Zdhhc12	754.411	0.34257	0.0890114	1.63031e-05	0.000104053
Endog	281.56	0.295256	0.122581	0.0027231	0.00954286
Golga7	1512.53	0.0146774	0.072584	0.81888	0.884977
Xk	224.111	0.177246	0.142126	0.0855346	0.167693
Clpx	735.141	-0.0231555	0.0826046	0.743313	0.831167
Trabd	1400.92	0.0668136	0.0740923	0.304036	0.444629
Dennd6b	1613.9	-0.234678	0.0580433	1.22423e-05	8.0599e-05
Ager	107.516	-0.539482	0.29579	0.00308195	0.0106162
Atf6b	3229.03	-0.0858665	0.0575728	0.104315	0.195608
Ppt2	693.307	0.292089	0.145731	0.0079024	0.0237245
Prrt1	181.943	-0.185326	0.195383	0.126994	0.228067
Rnf5	1143	0.217879	0.107387	0.0123235	0.0346024
Cacfd1	2345.38	-0.172579	0.0847845	0.0169751	0.0452206
Hivep2	4889.21	0.244014	0.0779344	0.000394658	0.00175692
Arnt	1439.08	-0.303167	0.0915549	0.000150344	0.000754662
Mocs2	1031.81	-0.0701531	0.0783966	0.301412	0.441737
Nat9	289.427	-0.178194	0.127307	0.0645583	0.134193
Atp6v0e	548.316	-0.592659	0.122328	4.71129e-08	5.09514e-07
Zfp318	4733.74	0.213981	0.0492446	3.71426e-06	2.75284e-05
Ttbk1	17491.4	-0.426266	0.0671699	2.48984e-11	4.40027e-10
Srf	605.578	0.12751	0.124568	0.174428	0.291454
Steap1	95.9449	-0.365678	0.365889	0.0349291	0.0818134
Steap2	320.249	0.0153546	0.135992	0.874489	0.92131
Hspa8	56024.9	-0.0678084	0.0737093	0.294917	0.43418
Serac1	1235.26	0.102096	0.0998052	0.207	0.332485
Pdzd11	691.894	0.0477823	0.0841821	0.504901	0.640421
Psma2	1877.51	-0.173877	0.0687324	0.00450769	0.0147244
Mrpl32	403.034	-0.0807054	0.101624	0.324064	0.466444
Setdb1	2602.02	0.146577	0.0603875	0.00758654	0.0229271
Arnt2	4966.48	-0.0230806	0.055374	0.652842	0.762536
Prune1	2354.47	0.0116539	0.0600285	0.832067	0.893403
Cers2	1805.65	-0.398152	0.093324	2.1732e-06	1.69534e-05
Capza2	3951.29	0.0234782	0.0612611	0.674395	0.778921
Plekho1	551.691	-0.891795	0.141825	1.07841e-11	2.03428e-10
Vps45	661.975	-0.124618	0.108452	0.146397	0.254132
Prpf3	545.728	-0.197535	0.0925628	0.0109648	0.0313084
Anp32e	1218.46	-0.0191759	0.120645	0.833125	0.894096
Aph1a	1431.99	0.155022	0.0924334	0.0439419	0.098737
Tab2	2270.7	-0.0144007	0.0793899	0.833868	0.894425
Ppil4	947.569	-0.0853874	0.081636	0.222271	0.35099
Cnih1	3325.44	-0.121548	0.0684144	0.045853	0.102174
Eps8	365.077	-0.657237	0.228735	0.000115938	0.000595551
Med22	1345.35	-0.143176	0.0772616	0.0327967	0.0777652
Surf1	883.385	0.0911532	0.0771587	0.173715	0.290579
Med28	793.029	-0.00406158	0.0805456	0.953339	0.971157
Qdpr	2375.35	0.242743	0.0593647	9.54369e-06	6.43807e-05
Tnr	502.617	-0.555877	0.2735	0.00174161	0.00646569
Sqstm1	15422.6	-0.723614	0.0551142	5.65785e-41	1.36654e-38
Nfe2l2	1136.99	-0.40018	0.163019	0.00125919	0.00485036
Rxra	617.454	-0.278748	0.113928	0.00271557	0.0095219
Prpsap1	1585.49	-0.0598198	0.083205	0.399612	0.541774
Fam184b	2059.7	1.35552	0.0946491	1.1188e-47	4.30667e-45
Ncapg	97.4436	0.702409	0.275868	0.000278916	0.00129551
Lcorl	3468.55	1.08142	0.127073	1.22569e-18	5.53041e-17
Lta4h	1301.43	-0.142042	0.0678075	0.0187477	0.0491246
Dstn	8016.28	-0.00396541	0.0523357	0.935345	0.960692
Macroh2a1	1602.97	-0.231511	0.0778755	0.000731889	0.00303243
Gtf2ird2	486.929	0.0544918	0.0876865	0.46034	0.599099
Bola1	328.919	-0.0714664	0.0923838	0.350809	0.493407
Castor2	2667.19	0.801679	0.139219	2.2656e-10	3.41009e-09
Wnt11	240.176	0.14099	0.195413	0.23312	0.364134
Adss	1429.5	-0.0178043	0.0779991	0.792694	0.866099
Cacna1d	889.434	0.0424378	0.134433	0.661119	0.76892
Actr8	789.517	0.0792365	0.0755625	0.229679	0.360269
Lrrc27	318.401	-0.0137111	0.116804	0.87794	0.923162
Stk32c	3236.94	-0.135753	0.0697226	0.0280606	0.0684703
Fnta	1334.86	-0.0812909	0.0696728	0.188948	0.309599
Mtrex	1788.25	0.142272	0.0671011	0.0175724	0.0466099
Celsr1	263.781	1.05838	0.476696	0.000334754	0.0015244
Stard13	210.395	-1.88718	0.171735	3.67885e-30	4.48674e-28
Tenm1	921.022	0.528159	0.212625	0.000589091	0.00250914
Camk1g	160.28	1.12805	0.231623	4.2462e-08	4.63283e-07
Utp25	714.354	-0.23612	0.162859	0.0386533	0.0888306
Syt14	1268.49	-0.0906858	0.0572537	0.0846854	0.166372
Lonrf3	96.7857	-2.53951	0.440383	2.64129e-11	4.65456e-10
Atp5e	1221.32	-0.149974	0.127244	0.116787	0.213312
Nelfcd	741.39	0.0522222	0.0838509	0.464797	0.603172
Ctsz	420.44	-0.0319585	0.143432	0.749153	0.834909
Prelid3b	598.344	0.110286	0.113508	0.211496	0.33825
Sertad4	192.127	0.584624	0.258305	0.000861036	0.0034981
Ube2a	1353.28	-0.147758	0.0748149	0.023892	0.0600126
Slc25a5	5351.5	-0.0446799	0.0526352	0.362559	0.504747
Ppdpf	1356.24	0.131544	0.0811446	0.0588932	0.124455
Kcnq2	18086.8	0.131619	0.0788018	0.0532108	0.11483
Eef1a2	11484.4	0.102581	0.117412	0.254949	0.389574
Col20a1	123.442	-0.780092	0.225796	1.29392e-05	8.48243e-05
Pls3	795.024	-0.126587	0.114026	0.153682	0.264319
Mpped2	734.111	-0.143931	0.102242	0.081459	0.161425
Nkap	630.064	0.0566842	0.111386	0.513853	0.648425
Ndufa1	696.035	-0.0719184	0.106508	0.39423	0.536232
E2f3	1461.3	0.377904	0.0725129	2.47917e-08	2.78127e-07
Cr1l	601.117	-0.469941	0.110032	1.40868e-06	1.14948e-05
Ppfibp1	809.11	-0.672502	0.112746	6.73356e-11	1.10298e-09
Cd46	147.3	0.01371	0.130064	0.885173	0.927489
Plgrkt	198.888	-0.28705	0.203386	0.0289558	0.0702275
Cd274	95.3507	-0.00471736	0.157549	0.96384	0.977087
Gtf3a	686.378	0.137792	0.0765833	0.0385477	0.0886871
Mtif3	369.77	0.141237	0.159921	0.192794	0.314673
Lnx2	844.524	0.956358	0.13739	1.47101e-13	3.51162e-12
Dyrk3	570.165	0.763033	0.101036	1.11975e-15	3.57335e-14
Mapkapk2	515.36	-0.24741	0.112296	0.00645017	0.0199782
Lamp2	4332.01	-0.0632744	0.0646758	0.278035	0.415989
Atxn10	8770.85	0.00752064	0.0372611	0.834342	0.89481
Foxred2	455.755	0.0148439	0.128325	0.874845	0.921379
Eif3d	3353.86	-0.264722	0.0828832	0.000279854	0.00129938
H3f3b	2601.52	-1.0952	0.109759	1.51838e-24	1.24689e-22
Nup50	1435.56	-0.0776995	0.0594855	0.152999	0.263379
Ift27	244.473	0.169328	0.121942	0.070271	0.143525
Pacsin2	2182.99	0.0118239	0.0837318	0.868527	0.917395
Ttll12	2084.67	0.186014	0.100167	0.0234113	0.0589614
Scube1	227.236	-0.00731344	0.112495	0.933201	0.959851
Tox4	2110.36	-0.00323281	0.0818742	0.963302	0.977024
Mrps18c	210.666	-0.13488	0.111276	0.122868	0.222017
Srsf6	3799.34	-0.279616	0.0904649	0.000366796	0.00165018
Plcg1	6059.06	-0.0439806	0.0430529	0.283873	0.422414
Kctd2	686.073	0.313711	0.103343	0.000365887	0.00164729
Kctd5	1608.57	0.0416195	0.0742526	0.523195	0.655884
Etaa1	221.351	0.187394	0.132278	0.0585095	0.123814
Nbr1	3489.44	-0.241818	0.0656757	5.19498e-05	0.000292467
Cyth1	1162.8	0.160877	0.0638078	0.00515641	0.0165193
Rnd3	690.443	-2.02804	0.203413	1.11267e-25	9.86031e-24
Cntnap1	15907	0.0131928	0.114597	0.881169	0.92482
Nt5c3b	833.236	-0.0385217	0.0721916	0.545876	0.676129
Coa3	1026.63	-0.174532	0.0839017	0.0149741	0.0406687
Med24	2049.59	0.147322	0.0813828	0.0349452	0.08182
Psmd3	4848	-0.241916	0.0535136	1.34991e-06	1.1078e-05
Exosc10	2041.35	-0.171946	0.076121	0.00967201	0.0280593
Glod4	765.915	-0.0302614	0.0991628	0.706787	0.804789
Vps53	3163.49	-0.070762	0.0599455	0.196202	0.318505
Taok1	11945.8	0.126024	0.0657512	0.0324752	0.0771661
Dnttip1	651.16	-0.646921	0.155858	9.98091e-07	8.44401e-06
Acot8	406.589	-0.433801	0.106459	4.03827e-06	2.96622e-05
Mpp2	2974.04	-0.808849	0.098168	5.03643e-18	2.15412e-16
Nlk	4049.14	0.291412	0.102092	0.000744388	0.00308007
Traf4	2692.34	-0.576254	0.0966972	1.02481e-10	1.62885e-09
Aldoc	3178.83	0.200776	0.100722	0.0152051	0.0411821
Stac2	500.224	0.205352	0.235309	0.119611	0.217353
Rpl19	5956.09	-0.176647	0.0708283	0.00488051	0.0157708
Nek8	370.418	0.334689	0.157404	0.00444145	0.0145466
Cacnb4	2320.91	0.258647	0.120447	0.00691464	0.0211982
Arl5b	2034.37	-0.31109	0.08951	7.96173e-05	0.000427331
Zfp207	3239.54	-0.0569263	0.0643507	0.327293	0.469842
Psmd11	2689.52	-0.1819	0.0956066	0.0217205	0.0554457
C1qtnf1	1390.37	0.0835998	0.244137	0.485731	0.623448
Timp2	18137.8	-0.247112	0.207311	0.0561287	0.119846
Zc3h18	1393.89	0.0210965	0.0873071	0.774466	0.853178
Top2b	3357.19	-0.327229	0.152556	0.00444745	0.0145624
Rarb	118.574	-0.0655991	0.183877	0.55584	0.684205
Suz12	1476.54	0.299491	0.112823	0.00131093	0.00502117
Atad5	247.45	-0.0965784	0.113261	0.272465	0.409346
Crlf3	881.592	-0.0229397	0.091672	0.763441	0.844702
Tnfaip1	3295.02	-0.593549	0.0725978	1.04985e-17	4.3107e-16
Abr	11373	-0.149809	0.0913213	0.0493429	0.108208
Rab11fip4	6158.63	0.0801639	0.0497126	0.085267	0.167248
Slc35c2	1461.85	-0.132814	0.0847597	0.0650429	0.134998
Zfp334	1843	-0.107356	0.0782907	0.112973	0.207857
Elmo2	3415.16	0.220867	0.0658666	0.000209486	0.00100563
Wsb1	3079.58	-0.654152	0.069524	1.36613e-22	8.95105e-21
Ttpal	2307.85	-0.272364	0.0758285	6.21491e-05	0.000342827
Rhot1	2229.57	0.155818	0.0640546	0.00691101	0.0211924
Serinc3	8624.69	-0.155402	0.0608454	0.00491963	0.0158805
Pgs1	3047.13	-0.00434943	0.0613642	0.93807	0.962047
Pigt	3656.43	0.101914	0.0561509	0.0486757	0.107031
Etv4	842.128	-0.818744	0.556882	0.00266553	0.00935709
Dbndd2	669.499	-0.183696	0.143103	0.0766065	0.154139
Slc12a5	115.176	0.0197929	0.188178	0.858073	0.910635
Ghdc	615.258	-0.113224	0.0850899	0.116589	0.213015
Slc12a7	425.962	0.0333887	0.168824	0.755395	0.839419
Ctsa	3095.23	-0.141741	0.0811267	0.0418726	0.0948138
Zswim1	710.201	0.0796983	0.0754092	0.226235	0.355863
Slc12a4	371.235	-0.577674	0.146057	2.97972e-06	2.2615e-05
Myo1c	1734.35	0.0237238	0.0857541	0.744091	0.831446
Crk	4165.11	0.0112855	0.0625026	0.842605	0.900116
Cox7c	3981.63	-0.169333	0.0903009	0.0254604	0.0632301
Pitpna	9271.08	-0.0600587	0.0537661	0.229148	0.359527
Mlx	570.912	-0.0330292	0.104886	0.692394	0.793092
Retreg3	1975.94	-0.125292	0.0662555	0.0346185	0.0812166
Rab5a	2370.32	-0.235317	0.0637702	5.24558e-05	0.000294777
Nkiras2	2676.19	0.144944	0.052474	0.00290341	0.0100777
Ppp2r5c	3752.81	0.052262	0.0581813	0.328204	0.470697
Ift52	711.94	0.0390184	0.0714995	0.537632	0.669012
B4galt5	4353.1	0.0171339	0.0986262	0.83073	0.892631
Gdap1l1	5053.95	-0.0619826	0.0465466	0.158839	0.271205
Cadps2	347.472	0.00376709	0.250271	0.973942	0.984019
Ddx27	909.859	0.0477939	0.0686951	0.435572	0.576178
Cyth3	2982.77	0.169341	0.102661	0.0418519	0.0948017
Rac3	4134.71	0.0251187	0.0836656	0.724897	0.817849
Rrp7a	2951.2	-0.31556	0.0815281	1.68211e-05	0.000106805
Cyb5r3	4804.56	0.0444266	0.0760949	0.503627	0.639149
Ints2	1051.53	0.379857	0.12796	0.000313246	0.00143281
Med13l	2400.87	-0.0731807	0.0803181	0.289818	0.428742
H2bc4	1506.43	-0.189439	0.253131	0.154555	0.265487
Mafk	508.136	-1.14974	0.165813	2.60288e-13	6.04949e-12
Med1	1884.07	0.177112	0.0866444	0.0160451	0.0431347
Stard3	432.171	-0.187673	0.130499	0.0560545	0.119729
Vmp1	1403.41	-0.0653856	0.102805	0.427709	0.568096
Uchl5	655.893	-0.000899569	0.0889946	0.990385	0.993615
Glrx2	1004.68	0.0568441	0.0716287	0.369469	0.51188
Ro60	4112.41	0.067067	0.045372	0.118683	0.216028
Stk4	1426.81	0.0492027	0.0690284	0.423923	0.564258
Pmp22	308.574	-0.707809	0.217285	2.88158e-05	0.000173086
Psmb6	3370.14	-0.268592	0.0537558	1.10888e-07	1.12145e-06
Spag7	781.012	0.0621378	0.066831	0.299655	0.439886
Pfn1	7666.14	-0.16183	0.056462	0.00180779	0.00667717
Tomm34	1762.56	-0.0871028	0.0693619	0.157621	0.269551
Ywhab	23459.5	-0.00351902	0.0512336	0.941535	0.963671
Ksr1	1725.68	0.262783	0.100049	0.0017811	0.00659203
Gpx3	298.38	-0.0212588	0.142218	0.830723	0.892631
Anxa6	24471.1	0.0884888	0.0634272	0.122604	0.221767
Zkscan6	277.916	0.143656	0.109612	0.0974072	0.18525
Kpna2	1811.87	-0.185768	0.0899365	0.0142395	0.038987
Smurf2	1296.81	-0.061661	0.0698854	0.320735	0.462896
Cep95	128.541	0.0277504	0.155749	0.789057	0.863504
Vezf1	782.225	-0.0819775	0.0842552	0.252477	0.386481
Cuedc1	1825.72	-0.0350911	0.0676247	0.562326	0.688942
Srsf1	4090.18	-0.137097	0.0643334	0.0178443	0.0471687
Kif3a	6132.36	-0.0419892	0.042733	0.303002	0.443328
Septin8	3256.48	-0.185588	0.127138	0.0545831	0.117258
Mtmr4	6903.58	0.230313	0.0813222	0.00116568	0.00454106
Mrm1	1152.02	0.102493	0.115456	0.250295	0.383809
Mapt	62030.5	-0.0986554	0.108041	0.24775	0.380711
Kansl1	3082.46	-0.259477	0.0903576	0.000850614	0.00345918
Gid4	845.863	-0.116323	0.0819235	0.0971436	0.184891
Myo1b	1988.7	0.301933	0.101283	0.00046692	0.00204214
Dhx40	464.707	-0.439148	0.118167	1.6418e-05	0.000104623
Akap1	1945.25	0.370613	0.0816009	7.17416e-07	6.24974e-06
Nol11	771.99	0.216669	0.121145	0.0219259	0.0558486
Derl2	1143.2	0.0950375	0.064177	0.100405	0.189749
C1qbp	2122.96	-0.0280466	0.0639122	0.627903	0.742631
Rpain	186.002	0.0723693	0.132444	0.452788	0.592022
6330403K07Rik	330.352	0.30833	0.261904	0.0376606	0.0869874
Chd3	13102.4	0.0129401	0.107183	0.878501	0.923434
Kdm6b	3317.81	-0.813837	0.103896	1.38911e-16	4.88887e-15
Appbp2	4190.85	0.0290943	0.0571667	0.581015	0.704216
Ncor1	9523.73	0.264912	0.0710364	3.76985e-05	0.000219872
Trpv2	1294.54	-0.0180684	0.104481	0.828218	0.891471
Cenpv	279.365	-0.07857	0.104888	0.347237	0.490286
Pcgf2	889.706	-0.0163074	0.119114	0.856729	0.909526
Cwc25	946.534	-0.0712448	0.059986	0.193405	0.315337
Pip4k2b	9726.72	0.0688814	0.0733811	0.285637	0.424475
Trim37	11733.2	0.167636	0.0535096	0.000712408	0.00296869
Ctdnep1	1374.89	0.0404233	0.0772438	0.547509	0.677334
Elp5	2229.74	-0.0767398	0.0798192	0.264684	0.400489
Gabarap	5108.04	0.0175751	0.0503601	0.709955	0.807426
Phf23	1606.87	0.22512	0.0581822	2.72116e-05	0.00016423
Acadvl	1125.16	-0.488533	0.110435	6.36415e-07	5.62365e-06
G3bp1	3276.97	0.111188	0.0780295	0.0997943	0.188827
Atox1	735.686	-0.0751312	0.0861145	0.302126	0.442467
Mief2	531.043	-0.132865	0.0873245	0.0710977	0.144829
Dusp14	147.834	-1.81188	0.27691	6.71522e-13	1.48774e-11
Tada2a	477.634	0.354722	0.11032	0.000160367	0.000796856
Pnpo	588.947	0.00407095	0.105608	0.961276	0.975692
Cog1	2334.06	-0.102816	0.0544103	0.0410097	0.0932369
Cbx1	928.11	-0.0871946	0.0826682	0.216942	0.34459
Cdk5rap3	781.447	0.115966	0.108027	0.174943	0.29192
Slc25a39	5431.07	-0.013271	0.0736808	0.837857	0.896909
Sp2	447.423	-0.543549	0.11209	5.98459e-08	6.37149e-07
Aatf	953.125	-0.0584649	0.0754896	0.375567	0.518113
Dync1h1	122199	-0.0956192	0.0909768	0.206938	0.332435
Pex12	309.097	-0.100495	0.111044	0.247617	0.380555
Ndel1	3653.75	-0.17014	0.0642051	0.00327067	0.011154
Slc25a35	228.202	0.5487	0.182273	0.000109756	0.000566868
Zbtb4	2623.98	-0.508603	0.0741963	4.57954e-13	1.03887e-11
Mpdu1	794.839	-0.140348	0.0917955	0.0663137	0.137148
Fxr2	3617.59	0.00603608	0.0755992	0.927304	0.956271
Atp5g3	7451.88	-0.0357142	0.0706312	0.568955	0.694038
Acsl1	2670.94	-0.0689693	0.0889084	0.35475	0.497134
Abca5	4970.94	-0.108194	0.0727985	0.0909058	0.175789
Smyd4	395.29	1.20774	0.160613	3.81247e-15	1.13709e-13
Zfyve27	4407.87	-0.364313	0.0648388	2.77028e-09	3.61486e-08
Avpi1	314.416	-0.0227284	0.1506	0.823943	0.888655
Rad51d	459.387	0.183279	0.126399	0.0565538	0.120587
Pank3	10190.6	0.298008	0.0887811	0.000131198	0.000666156
Rars	3226.75	-0.319281	0.122621	0.00135194	0.00516537
Wwc1	293.011	-0.22795	0.186824	0.0616918	0.129194
Mrpl58	847.051	-0.0345363	0.0646917	0.554467	0.683045
Fdxr	207.014	-0.267755	0.116946	0.00448592	0.014665
Sult4a1	18726	-0.0432298	0.0621663	0.444397	0.584339
Mrpl45	718.392	0.288866	0.129909	0.00465935	0.0151635
Slc22a5	549.67	-0.0409188	0.110072	0.634719	0.748328
P4ha2	660.75	-1.00192	0.17293	2.85092e-10	4.21075e-09
Arrb1	11570.5	-0.1018	0.0844648	0.155954	0.267319
Pelp1	2124.71	0.0574004	0.0694392	0.352967	0.495424
Med11	327.067	-0.118654	0.114395	0.181549	0.300137
Natd1	733.209	-0.707437	0.155968	1.51161e-07	1.49799e-06
Map2k3	486.784	-0.0935	0.0966311	0.237069	0.368668
Ywhah	21833.4	-0.290593	0.0805296	5.31951e-05	0.000298115
Sart3	1268.88	0.190937	0.0890215	0.0112093	0.0318957
Nars2	408.303	-0.154785	0.128238	0.107641	0.200289
Slc35b4	1316.96	0.495442	0.0756763	4.13323e-12	8.25172e-11
Dalrd3	1342.08	-0.126643	0.0537551	0.0108754	0.0310819
Fis1	1414.39	0.0205401	0.0692268	0.739368	0.828108
Plod1	796.066	-0.316201	0.119837	0.00124392	0.00480334
Rab3d	8011.69	0.0731512	0.0951779	0.349683	0.492544
Mfsd3	329.465	0.0739842	0.166626	0.492394	0.629638
Slc25a22	6634.51	0.350084	0.0883901	9.99763e-06	6.70582e-05
Atp6ap1	13630.1	-0.100963	0.0931474	0.190178	0.311268
Scrn1	6278.44	-0.0958967	0.0779315	0.15548	0.266704
BC005537	7858.69	-0.075496	0.0752426	0.250948	0.384475
Isyna1	536.162	0.0377255	0.113743	0.667791	0.773688
Hars2	457.335	0.0914952	0.104187	0.271856	0.408606
Cacng2	2071.45	0.395466	0.236345	0.00864272	0.0255241
Tmem160	903.738	-0.0576345	0.0769999	0.389639	0.53234
Rab5c	3985.21	0.0839694	0.0453127	0.0502448	0.109727
Mdh2	12128.5	-0.0449334	0.0550538	0.378418	0.520858
H13	5563.25	-0.330549	0.0603862	6.9747e-09	8.59143e-08
Rnf145	2696.63	0.434876	0.0936896	3.21939e-07	2.98843e-06
Scn1b	1552.82	-0.346638	0.0795971	1.86418e-06	1.48339e-05
Atp6v1e1	6665.85	-0.0258509	0.0555914	0.615555	0.731893
Rps6kl1	1079.48	-1.82043	0.141924	1.2662e-39	2.68914e-37
Ppp1r12c	1585.21	-0.265961	0.0819737	0.000232582	0.00110148
Ahr	1858.96	0.0781457	0.144326	0.439143	0.579347
Map1s	4382.2	-0.109839	0.0575364	0.0373369	0.0864665
Tmem129	1011.85	0.0253354	0.0786592	0.710145	0.807552
Nop9	730.503	-0.0878818	0.141819	0.38099	0.523076
Atp6v0a1	25699.7	-0.0953851	0.0845849	0.184195	0.303533
Noxo1	88.1737	-1.15942	0.197534	2.2673e-10	3.41009e-09
Zfp687	487.889	0.0461387	0.107309	0.586172	0.708445
D8Ertd738e	811.634	-0.133275	0.104752	0.112146	0.206674
Calm3	70035.9	0.0245113	0.0439742	0.558185	0.685789
Cops3	1605.05	-0.175706	0.0806199	0.011543	0.0327469
Fkbp8	8242.15	-0.0778376	0.086624	0.287101	0.426055
Ddx39b	5648.4	-0.159319	0.0562581	0.00205953	0.00748579
Gipc1	2174.28	-0.149576	0.0893971	0.0461682	0.102598
Tlcd1	186.337	1.38221	0.202933	4.70937e-13	1.06441e-11
Plscr3	1727.68	-0.13595	0.0940487	0.080411	0.159913
Ptger1	313.693	-0.487804	0.141692	3.41884e-05	0.000202079
Arhgef25	679.893	-0.185301	0.127983	0.0559658	0.119581
Xab2	1130.23	-0.10911	0.0808952	0.116173	0.212381
Cdc37	5030.38	-0.0826099	0.0556499	0.107789	0.200475
Rab4a	1622	0.359988	0.06591	6.81782e-09	8.42347e-08
Cops6	2249.72	-0.061156	0.0479501	0.175791	0.293056
Ubb	23308.5	-0.261113	0.088234	0.000633503	0.00267977
Ap4m1	1006.23	-0.107903	0.108627	0.20818	0.333814
Gyg	2357.88	0.125949	0.059754	0.0206672	0.0532702
Rcn3	155.234	-0.0810445	0.125362	0.386171	0.52848
Slc6a8	1426.61	-1.31855	0.166413	1.45521e-16	5.09892e-15
Arid3a	653.437	0.265182	0.199652	0.0392073	0.0899192
Ubxn6	2048.31	-0.20194	0.0823924	0.00451468	0.0147394
Mydgf	924.629	-0.10804	0.0782443	0.110531	0.204457
Cyb561	2061.17	0.133267	0.134553	0.175999	0.293325
Sema6a	3374.96	-1.38239	0.174648	1.33231e-16	4.72951e-15
Ccdc12	208.987	-0.356336	0.128745	0.000667966	0.0028069
Fmc1	419.046	-0.0816023	0.0958064	0.299096	0.439283
Akt3	3627.63	0.100526	0.0622577	0.0746729	0.15079
Mrpl24	599.992	-0.255115	0.10351	0.00299954	0.0103671
Gle1	1669.27	-0.222939	0.0808354	0.00155047	0.00582989
Lyst	4714.28	-0.97071	0.129076	2.63047e-15	7.98083e-14
Slc35e1	2663.02	-0.0612636	0.0668366	0.306564	0.447689
Syne4	456.254	0.263209	0.147777	0.0161073	0.0432455
Polr2i	339.892	-0.110538	0.0922608	0.148814	0.257564
Rmnd1	763.384	0.364403	0.1514	0.00178153	0.00659203
Mtrf1l	138.86	-0.0996791	0.161541	0.352814	0.495267
Rgs17	6812.3	0.520531	0.103214	2.56578e-08	2.87321e-07
Hdac2	3011.57	0.109051	0.0646047	0.0606148	0.127415
Rwdd1	758.928	-0.0489316	0.0813379	0.483631	0.621206
Clvs2	108.901	0.108514	0.208655	0.359022	0.501183
Stxbp5	3570.38	-0.289842	0.0682841	3.81029e-06	2.81803e-05
Hint3	625.545	0.0424845	0.0833082	0.550272	0.679729
Trmt11	165.109	-0.0738507	0.12672	0.432195	0.572943
Katna1	208.668	-0.1331	0.133804	0.175105	0.292149
Pcmt1	3780.45	-0.0974555	0.077534	0.147258	0.255411
Lrp11	6288.94	0.0261941	0.0622726	0.643769	0.755809
Mtres1	515.047	0.269951	0.112624	0.00329948	0.0112274
Sec63	1749.42	-0.194811	0.0854992	0.00766884	0.0231248
Snx3	3013.15	-0.139326	0.0721223	0.0282584	0.0688328
Aig1	1253.59	-0.115576	0.0940881	0.136738	0.241309
Adat2	154.353	-0.285998	0.152644	0.0111889	0.0318448
Pex3	454.217	-0.21831	0.121176	0.021042	0.0540553
Fuca2	1566.99	0.0252873	0.0824738	0.720305	0.814085
Cep57l1	174.127	0.285845	0.198142	0.0275459	0.0674573
Ltv1	458.212	-0.0434155	0.118657	0.630332	0.744922
Plagl1	3559.06	-0.824528	0.151114	1.32186e-09	1.81524e-08
Cd164	1616.63	-0.267338	0.0942711	0.000909245	0.00365896
Utrn	5201.62	0.467559	0.0911552	2.31705e-08	2.62329e-07
Smpd2	94.8976	0.193779	0.2243	0.132106	0.235088
Mical1	521.957	0.0904551	0.158303	0.393335	0.535502
Zbtb24	396.657	-0.276814	0.114184	0.00292728	0.0101401
Wasf1	3100.99	0.1958	0.0780996	0.00403113	0.0133554
Gtf3c6	814.447	-0.0565223	0.0902786	0.453263	0.592455
Slc16a10	87.8374	-1.91137	0.581363	4.49711e-06	3.26239e-05
Rev3l	9287.93	0.408666	0.0945543	1.60956e-06	1.2967e-05
Traf3ip2	304.126	0.181249	0.158041	0.0980861	0.186196
Fyn	4323.97	-0.286293	0.0805738	6.71512e-05	0.000367958
Tube1	152.96	0.0478073	0.134537	0.621766	0.737355
Popdc3	363.533	0.33494	0.127368	0.00114143	0.00446494
Prep	7201.61	0.0239361	0.0588566	0.657818	0.766654
Perp	299.294	-0.498911	0.25833	0.00283104	0.00985664
Arfgef3	20427.3	-0.381267	0.0926692	4.54936e-06	3.29641e-05
Hebp2	295.277	0.165594	0.119585	0.0727098	0.14743
Reps1	2409.19	0.143094	0.0651976	0.0144733	0.0395391
Fam184a	954.888	-0.157837	0.0974951	0.0485843	0.106849
Asf1a	178.854	-0.0877108	0.155148	0.403076	0.544678
Gopc	3312.33	0.0796329	0.0600611	0.146229	0.253983
Qrsl1	488.74	0.565688	0.0938478	7.15955e-11	1.1647e-09
Rtn4ip1	942.199	0.28037	0.15553	0.0136474	0.0376925
Vta1	903.378	-0.024271	0.079606	0.724206	0.817445
Smpdl3a	305.908	-0.0964794	0.132307	0.318574	0.46055
Reep3	1853.23	0.0980021	0.0627424	0.0842881	0.165856
Serinc1	19192.9	-0.0752957	0.0799377	0.274344	0.411394
Hsf2	984.765	0.0527479	0.0626291	0.353444	0.495812
Echdc1	734.842	0.155645	0.103874	0.0629114	0.131391
Mgat4c	125.827	-0.272818	0.268846	0.0610171	0.128152
Ptprk	577.344	1.06933	0.449939	0.000230211	0.00109151
Dcbld1	617.6	-1.58258	0.11586	5.18983e-44	1.55923e-41
Lrriq1	103.017	0.166502	0.176964	0.148055	0.256539
Slc6a15	4144.1	0.264805	0.0668204	1.44724e-05	9.37775e-05
Ccdc59	424.174	-0.354455	0.192428	0.00765741	0.0230985
Lin7a	1090.07	-0.123486	0.136752	0.213036	0.340118
Ppp1r12a	2205.54	0.0545063	0.0606898	0.324952	0.46733
P4ha1	1009.61	-0.764107	0.130285	1.15736e-10	1.82307e-09
Septin10	173.515	-0.0308824	0.116826	0.729544	0.821212
Lims1	3190.41	0.171298	0.0917617	0.0255717	0.0634421
Zwint	14026.9	-0.221461	0.0534339	8.63562e-06	5.8705e-05
Ube2d1	1732.21	0.11016	0.0624547	0.051272	0.111466
Atp2b1	14743.5	0.538488	0.132857	2.40442e-06	1.85924e-05
Rhobtb1	242.358	0.141091	0.152764	0.182913	0.301946
Arid5b	199.049	-0.283938	0.16716	0.0167081	0.0446346
Actr6	235.129	-0.00298292	0.105445	0.971592	0.982814
Uhrf1bp1l	2306.51	-0.137959	0.0866841	0.0595979	0.125707
Poc1b	152.124	0.179592	0.141925	0.0814774	0.161425
Dusp6	597.485	-1.66278	0.728496	8.30719e-05	0.000443747
Tmpo	830.804	0.364223	0.193394	0.0065594	0.0202407
Kitl	19643.2	-0.196479	0.0793213	0.00437104	0.0143363
Psen1	1743.76	-0.17583	0.073848	0.00674383	0.0207417
Cep290	951.002	0.0390695	0.0693257	0.527071	0.658999
Ikbip	161.897	0.0812702	0.123279	0.380133	0.522161
Hbs1l	3251.2	-0.188081	0.061543	0.000772109	0.00317769
Epb41l2	522.646	-0.0563251	0.108877	0.510408	0.645238
Apaf1	1230.58	-0.130586	0.102133	0.11305	0.207913
Med23	957.845	0.0233891	0.091322	0.75832	0.841017
Ahi1	2255.37	-0.245618	0.0778636	0.000360201	0.00162585
Map7	3131.46	0.373872	0.143648	0.000976217	0.00389412
Stx7	4773.51	-0.0182152	0.0560615	0.725421	0.818141
Pex7	532.514	0.00329857	0.102455	0.967994	0.980204
Ifngr1	309.361	0.0100012	0.110874	0.907926	0.943257
Cfap54	164.018	0.237552	0.268687	0.0927131	0.178388
Cdk17	2106.09	-0.277346	0.114761	0.00297963	0.0103069
Snrpf	431.934	-0.0477693	0.097339	0.547617	0.677399
Fgd6	693.359	-0.424232	0.120088	3.55674e-05	0.000209226
Ndufa12	1275.15	0.0443074	0.0732854	0.49227	0.629638
Tmcc3	577.648	-1.81584	0.259703	3.00288e-14	7.92066e-13
Cep83	598.407	-0.0394234	0.115275	0.656463	0.765387
Socs2	213.861	-0.105406	0.16007	0.32479	0.46716
Nudt4	7275.07	0.227239	0.117768	0.0146821	0.0400119
Nuak1	1794.94	0.444941	0.124499	2.71247e-05	0.000163946
Tcp11l2	210.561	-1.24166	0.247994	2.18242e-08	2.48457e-07
Cry1	657.352	-0.10613	0.100267	0.191134	0.312626
Btbd11	3297.62	-0.0687935	0.15372	0.50798	0.642895
Timp3	279.964	-3.36641	0.545875	4.65328e-12	9.20049e-11
Hsp90b1	6112.41	-0.033818	0.0905462	0.654426	0.763889
Washc3	331.583	-0.196137	0.0910249	0.0105076	0.0301709
Sirt1	380.664	-0.683703	0.124897	1.19195e-09	1.6405e-08
Herc4	679.12	0.00684417	0.116996	0.938947	0.962626
Hnrnph3	274.952	-0.423187	0.167413	0.000899246	0.00362465
Rufy2	5536.48	-0.0357978	0.0614628	0.522757	0.655536
Ccar1	2723.72	-0.0761536	0.099143	0.343923	0.486835
Ddx21	1293.36	0.0250624	0.0893187	0.737686	0.826997
Ddx50	1194.23	-0.000996446	0.0771761	0.988171	0.992522
Vps26a	1332.36	-0.170314	0.0867505	0.0205639	0.0530908
Supv3l1	722.05	0.172735	0.0863251	0.0184377	0.0484462
Fam241b	780.101	0.0424032	0.0942687	0.585281	0.707645
Aifm2	136.373	0.101673	0.180678	0.365929	0.508289
Macroh2a2	1278.61	-0.0666276	0.0789703	0.329111	0.471637
Tysnd1	1300.39	0.118343	0.0732185	0.0655858	0.135893
Sar1a	2454.08	0.0238549	0.0586455	0.657938	0.766671
Ppa1	1612.57	-0.0904334	0.0686818	0.139125	0.244435
Npffr1	170.633	-0.0759555	0.212409	0.514047	0.648558
Eif4ebp2	2296.25	0.218684	0.0946931	0.00591808	0.0185777
Pald1	289.747	0.0110868	0.1066	0.895432	0.934605
Sgpl1	3649.14	-0.0530748	0.10302	0.520184	0.653552
Unc5b	781.179	-0.0947186	0.246445	0.434559	0.575456
Slc29a3	2498.44	0.138495	0.0523833	0.00438212	0.0143676
Slc16a7	2418.67	0.180129	0.0791176	0.00863865	0.0255241
Anapc16	1165.99	-0.158993	0.103431	0.056859	0.121028
Ddit4	3840.2	-0.595634	0.222261	0.00025464	0.00119355
Dnajb12	2032.6	-0.586733	0.0803509	1.06412e-14	2.99264e-13
Micu1	2455.98	-0.0428651	0.0829373	0.545379	0.675717
Cand1	6447.03	0.17733	0.0764251	0.00785986	0.0236083
Tbk1	1235.25	0.128733	0.08678	0.0788651	0.157675
Pno1	631.988	0.109141	0.0963676	0.166999	0.281716
Plek	148.134	-0.156606	0.131635	0.109368	0.202769
Srgap1	10430.1	-0.0415613	0.0560603	0.42253	0.562974
Usp15	5778.43	0.104098	0.057754	0.0492676	0.108082
Vps54	1082.58	0.0726541	0.0960993	0.356196	0.498537
Tbc1d15	477.816	-0.680897	0.129003	3.57015e-09	4.5953e-08
Pcsk4	125.88	0.123155	0.242935	0.320793	0.462925
Rab21	2593.62	-0.0267575	0.064521	0.64637	0.757673
2310011J03Rik	658.347	0.0221666	0.0844005	0.757655	0.840792
Peli1	740.032	-0.144466	0.10273	0.0813661	0.161344
Apc2	21427	0.144104	0.0761431	0.0297792	0.0718832
Thap2	1183.54	0.203156	0.0952231	0.0105342	0.030226
Slc1a4	8340.4	0.0204588	0.0578886	0.701064	0.800418
Rab1a	5480.33	-0.105178	0.0471218	0.017725	0.0469238
Gamt	336.891	0.0624055	0.117811	0.487738	0.625504
Ptprr	718.85	1.33415	0.190521	1.39338e-13	3.33275e-12
Actr2	10285.1	0.0404654	0.0642491	0.486035	0.623644
Ndufs7	2441.99	-0.0109674	0.0699169	0.860126	0.911872
Pwwp3a	1533.81	0.844406	0.0906095	3.94027e-22	2.42681e-20
Meis1	414.567	0.380875	0.122674	0.000200701	0.000969387
Uqcr11	3053.99	-0.00645049	0.0860142	0.929441	0.957502
Cnot2	777.468	0.18084	0.102038	0.0294698	0.0712519
Tcf3	1168.19	-0.111818	0.0921426	0.143815	0.250532
Frs2	1460.37	0.146154	0.0802238	0.0343668	0.0808191
Yeats4	658.01	-0.249575	0.0834115	0.00061017	0.00259175
Cobl	4177.23	0.44476	0.0596848	9.6662e-15	2.72467e-13
Rab36	607.121	0.47382	0.181746	0.000542244	0.00232812
Grb10	5334.65	-0.501539	0.0962003	1.1859e-08	1.40867e-07
Snrpd3	1134.52	-0.0879679	0.0874667	0.232199	0.362974
Nav3	3453.95	0.185942	0.10668	0.0302813	0.0727672
Mdm2	1388.43	-1.34511	0.104583	5.22697e-39	1.022e-36
Csrp2	140.241	-0.00418307	0.141063	0.966291	0.978605
Osbpl8	4110.81	0.0690614	0.0593365	0.203338	0.327971
Mknk2	4396.28	-0.122029	0.0645823	0.0356195	0.0831302
Cabin1	5563.2	-0.129513	0.0723559	0.0419322	0.0949313
Ap3d1	14272.7	0.0782509	0.0555428	0.127156	0.228292
Phlda1	3007.58	0.162326	0.142318	0.113736	0.208867
Sf3a2	1282.35	0.0899841	0.0627315	0.113071	0.207913
Mdm1	169.08	0.156796	0.159865	0.150704	0.260251
Timm13	1931.26	-0.0612567	0.075915	0.355221	0.497568
Vps13d	9841.46	0.285509	0.0765415	3.3882e-05	0.000200653
Llph	840.115	-0.411722	0.112489	2.37882e-05	0.000145855
Tmbim4	638.417	-0.282698	0.0940127	0.0004774	0.00208237
Helb	215.049	0.0839561	0.110025	0.330528	0.472929
Prmt2	4013.68	-0.235681	0.0559648	5.8281e-06	4.14145e-05
Dip2a	4770.33	0.448002	0.0671159	2.46313e-12	5.10788e-11
Hmg20b	412.326	0.751329	0.188773	1.71201e-06	1.37206e-05
4930404N11Rik	199.866	0.359733	0.208481	0.00956961	0.027795
Fzr1	2959.06	0.0597513	0.0737946	0.356665	0.49891
Ncln	3902.18	-0.105408	0.0714846	0.0947427	0.181443
Col6a2	768.952	-0.180165	0.192204	0.134049	0.237653
Hcfc2	942.75	0.11534	0.100109	0.155225	0.266396
Nfyb	387.159	0.190299	0.119984	0.0409881	0.0932051
Txnrd1	4341.05	-0.490642	0.0772774	1.56927e-11	2.88082e-10
Nopchap1	5558.19	-0.00110368	0.122084	0.990388	0.993615
Aldh1l2	5136.64	-0.00334541	0.0922932	0.96516	0.977781
Wdr82	2655.73	-0.0295165	0.0755976	0.655343	0.76466
Glyctk	301.225	0.124612	0.166128	0.255975	0.390718
Pofut2	875.304	-0.190328	0.0846049	0.00857228	0.0253465
Slc36a1	6995.65	0.331045	0.0983548	0.000107431	0.000557192
Adarb1	1565.19	0.0813979	0.080168	0.238244	0.369703
Appl2	1258.41	0.328086	0.120419	0.000898133	0.00362134
Sumo3	1709.83	-0.120545	0.0857613	0.0967816	0.184373
Hint1	4859.85	-0.107003	0.0676163	0.0761098	0.153315
Lyrm7	208.455	0.0350389	0.175091	0.746943	0.833637
Fbxw11	4797.51	-0.171409	0.06852	0.00498898	0.0160623
Stk10	857.874	-0.0570942	0.116916	0.523442	0.655928
Papolg	571.929	0.17901	0.0992884	0.0278946	0.0681487
Rel	210.1	-0.147936	0.177893	0.195611	0.317755
Pfkl	2760.19	-0.087463	0.0904716	0.246421	0.379332
Pus10	274.293	0.0196833	0.131342	0.836636	0.896302
Rhbdf1	241.765	-0.0706865	0.126662	0.451883	0.59109
Pex13	629.635	-0.0828468	0.14349	0.411205	0.55261
Cfap410	858.495	0.177489	0.112376	0.0455973	0.101696
Mpg	220.256	0.157582	0.122161	0.0914573	0.176539
Ahsa2	1161.32	0.0213516	0.128711	0.821098	0.886518
Nprl3	1049.29	0.519201	0.119303	7.31114e-07	6.34662e-06
Xpo1	3575.59	0.0875161	0.084261	0.221805	0.350551
Nsg2	12008.3	0.0502661	0.0407916	0.198112	0.321182
Cpeb4	6444.78	-0.507579	0.0686077	8.981e-15	2.54317e-13
Stc2	1151.6	-0.578588	0.407918	0.00645999	0.0200035
Asb3	232.872	-0.312071	0.117438	0.0012063	0.0046771
Cdc34	1785.67	-0.174903	0.0826467	0.0136423	0.0376884
Tpgs1	1327.41	-0.254812	0.0874206	0.000761549	0.00314158
Chac2	405.654	0.275096	0.10564	0.00176428	0.00653605
Erlec1	976.862	0.0433519	0.0655069	0.462519	0.600792
Shc2	9795.04	-0.589595	0.0761166	3.48581e-16	1.17317e-14
Sptbn1	89236.5	-0.0460972	0.0899304	0.539721	0.670631
Wdpcp	123.287	0.0692083	0.173227	0.526354	0.658363
Mdh1	8193.16	0.0592222	0.044935	0.164755	0.278837
Fstl3	253.093	0.727006	0.159295	1.29173e-07	1.29152e-06
Ccng1	4927.77	0.114181	0.0699164	0.0653517	0.135533
Nudcd2	245.577	0.0534154	0.138428	0.587378	0.709544
Polrmt	1201.97	0.0339763	0.0792707	0.620156	0.736092
Hcn2	3105.98	0.46647	0.0811319	7.49314e-10	1.05366e-08
Acsl6	2464.56	0.416323	0.10644	8.71174e-06	5.91899e-05
Cyfip2	61237.4	0.0443705	0.0517289	0.358637	0.500929
Mgat1	946.48	-0.0989742	0.109577	0.250643	0.384187
Ppp2ca	10327.4	-0.123654	0.0406114	0.00141658	0.00537566
Sgcd	347.567	-0.160266	0.148343	0.126895	0.227922
Hnrnpab	3018.51	-0.176039	0.0844385	0.01463	0.0399046
Phykpl	557.398	-0.123602	0.0936676	0.110544	0.204457
Hspa4	10155.2	0.11325	0.0566802	0.0296539	0.0716228
Cnot6	1475.09	-0.0997679	0.0881755	0.17798	0.295785
Gfpt2	98.2463	-0.162917	0.197656	0.17584	0.293099
Zfp354a	252.91	0.143413	0.154657	0.178963	0.296709
Mapk9	7114.9	0.000601622	0.0674805	0.992066	0.994569
Canx	18658	0.027208	0.0976213	0.732489	0.823098
Rack1	5389.05	-0.018185	0.0802132	0.792679	0.866099
Rasgef1c	278.393	0.928157	0.255569	6.5156e-06	4.57317e-05
Rufy1	370.094	-0.0498653	0.126775	0.595011	0.715058
Rnf130	6035.64	-0.0704057	0.0506401	0.137243	0.241854
Rad50	534.597	0.231415	0.138997	0.0258991	0.0640759
Mrnip	296.234	0.25588	0.130913	0.0113548	0.0322499
Clk4	618.981	-0.078793	0.115739	0.376375	0.51896
Sar1b	744.055	-0.0528249	0.0814854	0.450076	0.589289
Jade2	286.215	0.761481	0.318204	0.000378747	0.00169528
Cdkl3	373.758	0.221083	0.195881	0.0750523	0.151507
Ube2b	2274.57	-0.247164	0.0689416	7.3446e-05	0.000397849
Cdkn2aipnl	812.462	0.124901	0.0715679	0.047823	0.105476
Kremen1	305.439	0.163101	0.155276	0.130069	0.232404
Nefh	10587	-0.0396715	0.137713	0.685644	0.787778
Med7	505.806	-0.101792	0.116968	0.257438	0.392267
Tnip1	1585.54	-0.252217	0.106148	0.00392032	0.0130444
Vdac1	15994	-0.0443981	0.0353974	0.194933	0.317072
Slu7	1478.26	-0.203879	0.107654	0.0188573	0.0493276
Ascc2	2316.94	-0.553955	0.108895	1.66412e-08	1.93565e-07
Hus1	237.777	-0.099743	0.142487	0.322617	0.464904
Tns3	81.1692	-0.582095	0.432875	0.00733306	0.0222759
Btg2	210.402	-3.47543	0.428793	6.1586e-18	2.60693e-16
Igfbp3	268.123	-0.631289	0.19672	4.11991e-05	0.0002377
Pes1	1711.22	0.093512	0.0814613	0.180548	0.298803
Adcy1	12937.1	0.262063	0.109572	0.00352137	0.011897
Tcn2	358.418	0.386433	0.235231	0.0097141	0.0281615
Osbp2	1361.03	-0.41212	0.0817548	5.1163e-08	5.48023e-07
Gabrg2	2799.99	-0.14794	0.133178	0.132207	0.235199
Arf5	3026.72	-0.0473334	0.0579867	0.374644	0.517245
2310033P09Rik	198.551	-0.149911	0.11535	0.0949789	0.18181
Guk1	2152.45	-0.0839452	0.0773141	0.211112	0.337768
Rnf185	2838.41	-0.417417	0.304578	0.0142037	0.0389234
Limk2	3905.09	-0.321076	0.101386	0.000226531	0.00107738
Patz1	1176.23	0.0515733	0.0867307	0.481268	0.619204
Eif4enif1	1893.41	0.0189306	0.0898267	0.801085	0.872482
Trim11	834.759	0.0487953	0.0811921	0.484266	0.621892
Ogdh	8914.88	-0.103342	0.0629748	0.0694629	0.142157
Drg1	1580.07	-0.00535267	0.0765051	0.9361	0.961067
Rtn4	31438.9	-0.0565996	0.0790769	0.40776	0.549059
Mtif2	432.904	0.091923	0.0971972	0.246977	0.379958
Rps27a	2831.71	-0.118373	0.0816492	0.0905765	0.175235
Cfap36	899.488	-0.181829	0.0845571	0.0118532	0.0335034
Ppp4r3b	1298.58	0.0349077	0.0702363	0.576034	0.699914
Pnpt1	613.457	-0.109225	0.12231	0.237802	0.369436
Pold2	469.004	0.272624	0.151358	0.0144377	0.0394594
Zkscan17	245.984	-0.638317	0.217378	0.000100013	0.000521573
Aebp1	98.5645	-1.25311	0.323892	2.49427e-06	1.92147e-05
Polm	206.358	-0.0893319	0.1479	0.383638	0.525774
Pgam2	247.91	0.280763	0.143545	0.00956705	0.0277941
Dbnl	4322.99	-0.190952	0.0644771	0.00103231	0.00408493
Mrps24	693.305	-0.068045	0.0854482	0.347349	0.490389
Ccdc117	315.029	-0.512958	0.123203	1.73475e-06	1.38832e-05
Dynll2	13736.4	0.112577	0.0760922	0.0892713	0.173281
Xbp1	1698.65	-0.431905	0.0683899	2.93055e-11	5.12763e-10
Supt4a	503.115	-0.349114	0.0972279	4.30348e-05	0.000246674
Septin4	122.28	0.0336193	0.157329	0.747084	0.833643
2810021J22Rik	445.56	0.220582	0.1503	0.0417757	0.0946869
Ska2	332.938	0.132839	0.144041	0.194385	0.3165
Smg8	908.689	0.0280867	0.0717988	0.658434	0.766995
Rnf187	14209.7	-0.120826	0.0453509	0.0047813	0.0154989
Tubd1	123.621	0.249496	0.191728	0.0459773	0.102358
Mrpl22	330.025	-0.0436913	0.105554	0.602314	0.720934
Cnot8	874.774	0.228352	0.091272	0.00322236	0.0110014
Rps6kb1	1594.38	0.122367	0.0879701	0.0981132	0.186218
Sap30l	2197.84	-0.470269	0.184266	0.00064602	0.00272617
Galnt10	1623.93	-0.0012042	0.129891	0.98987	0.993419
Rnft1	163.444	-0.766235	0.213005	7.73067e-06	5.32586e-05
Mfap3	2272.99	0.184677	0.0574743	0.00046314	0.00202735
Fam114a2	947.855	-0.0347251	0.0784959	0.609815	0.726892
Ppm1d	209.511	-0.31531	0.169203	0.00940771	0.0274023
Znhit3	297.36	0.0205454	0.102933	0.803247	0.874295
Myo19	413.112	0.0204358	0.103086	0.804462	0.875238
Prpsap2	643.169	0.0684325	0.0733495	0.288636	0.427437
Ggnbp2	2420.18	0.0173123	0.0646675	0.767054	0.847026
Acaca	10213.6	0.302127	0.0877515	9.381e-05	0.000493695
Llgl1	1108.75	0.0421983	0.10836	0.620712	0.736532
Drg2	1747.38	-0.143145	0.0482127	0.00153553	0.00577899
Srebf1	1091.66	1.02317	0.123876	8.82977e-18	3.6745e-16
Tom1l1	936.71	0.675789	0.178444	4.23401e-06	3.09374e-05
Cox11	244.142	0.0816551	0.108806	0.340384	0.483604
Stxbp4	398.567	0.238747	0.118207	0.0108992	0.0311428
Bzw2	4450.66	-0.152993	0.0790233	0.0251107	0.0625635
Elac2	1046.58	-0.000320248	0.0655422	0.995676	0.997377
Polr1f	471.705	-0.254788	0.204141	0.0484452	0.106562
Atxn7l1	1013.59	0.189527	0.0988966	0.0198626	0.0515306
Sypl	462.415	-0.00223623	0.117022	0.980037	0.988024
Pdia6	1433.29	0.044556	0.0879854	0.547133	0.677141
Nampt	1801.21	-0.4	0.0856322	3.39423e-07	3.14362e-06
Nbas	2785.48	0.00845385	0.0643009	0.884468	0.926955
Tspan13	4052.49	-0.0546061	0.0744446	0.40291	0.544672
Rock2	2809.67	-0.0389179	0.0419173	0.331308	0.47388
Laptm4a	2267.34	-0.172267	0.0650037	0.00321017	0.0109628
Cyria	257.097	0.125838	0.222123	0.301586	0.441939
Snx13	1868.11	0.207855	0.103488	0.0139204	0.0383348
Sdc1	210.694	-0.949771	0.206056	1.19835e-07	1.20402e-06
Lpin1	2152.75	-0.221158	0.135452	0.0298122	0.0719487
Pum2	4568.61	-0.0558913	0.0612138	0.316238	0.458069
Nrcam	9062.25	-0.1328	0.0883455	0.0737058	0.149155
Trib2	3417.63	-0.897411	0.211106	5.55634e-07	4.97405e-06
Arsg	538.107	0.094442	0.164555	0.381698	0.523639
Hs1bp3	719.89	-0.0877277	0.126163	0.350479	0.493058
Lratd1	963.633	3.29264	0.147235	1.90838e-112	5.87685e-109
Smc6	1480.38	0.0272854	0.110787	0.752294	0.837257
Amz2	2728.16	0.230134	0.0551685	7.2132e-06	5.00294e-05
Gna13	2514.15	0.0257381	0.0844207	0.720166	0.814064
Prkar1a	16760	-0.0495265	0.0449558	0.245734	0.378741
Fam20a	432.911	1.40949	0.598818	0.000120284	0.000613775
Abca8b	268.04	-0.423759	0.218165	0.00402455	0.0133372
Rdh14	599.611	0.204634	0.0767722	0.00235773	0.00841811
Map2k6	204.503	1.06387	0.19667	2.68057e-09	3.50151e-08
Klhl29	1546.04	0.0344738	0.0611792	0.536705	0.668197
Trappc12	2150.53	0.070571	0.054078	0.159446	0.272067
Adi1	391.65	-0.109828	0.127378	0.246874	0.379935
Rnaseh1	200.635	-0.134542	0.121138	0.145325	0.252734
Ubxn2a	728.451	-0.170677	0.0918371	0.0261865	0.0645906
Fkbp1b	1816.22	0.0123372	0.0733298	0.848573	0.904371
Cmpk2	409.791	0.961001	0.133936	3.26273e-14	8.55113e-13
Pfn4	135.76	0.39193	0.176487	0.00245214	0.00870976
Itsn2	3978.67	0.032789	0.069909	0.598085	0.717702
Rnf144a	3829.14	0.219821	0.0841949	0.00248386	0.00880974
Id2	252.829	-1.94721	0.398669	7.10848e-09	8.74748e-08
Mboat2	1336.54	0.430987	0.0758824	1.41471e-09	1.93198e-08
Ncoa1	3016.42	0.0637835	0.082969	0.368047	0.510369
Dus4l	136.428	-0.106007	0.170474	0.335621	0.478826
Bcap29	574.264	-0.0501309	0.102744	0.542855	0.673551
Cenpo	323.702	-0.115474	0.140236	0.249955	0.383382
Klf11	371.56	-1.09947	0.134275	1.87213e-17	7.41508e-16
Adcy3	827.606	-0.0517204	0.0940918	0.505085	0.640482
Grhl1	98.1908	-1.35699	0.282715	5.03493e-08	5.40246e-07
Dnajc27	1354.43	-0.0987253	0.0915769	0.194698	0.316857
Efr3b	1843.06	0.536193	0.220289	0.000653742	0.00275592
Cbll1	777.721	-0.181289	0.0929009	0.019446	0.0506204
Dnmt3a	10085.4	0.475274	0.103039	2.88377e-07	2.69926e-06
Dld	2927.61	-0.0488822	0.0803275	0.479971	0.617988
Kif3c	19204	0.109873	0.0496712	0.0180292	0.0475554
Sh3yl1	518.341	0.167567	0.101151	0.0417782	0.0946869
Rab10	9598.68	-0.0495937	0.0580164	0.352416	0.494877
Pxdn	1667.42	-0.0174866	0.111261	0.840101	0.898193
Ddx52	441.901	-0.0519027	0.0941226	0.503682	0.639149
Taf15	1305.55	-0.492929	0.156414	9.09722e-05	0.00048053
Ace	204.663	0.135151	0.179219	0.235568	0.366704
Rasl10b	933.033	0.147898	0.147971	0.156557	0.268215
Cdc27	3068.47	0.00250068	0.0615705	0.964469	0.977162
Mettl2	580.222	-0.110609	0.107175	0.193105	0.315014
Nle1	288.258	0.174138	0.126692	0.069677	0.142524
Tlk2	1828.18	0.0159243	0.0727632	0.804161	0.87511
Rffl	597.589	0.0140834	0.0947751	0.856732	0.909526
Lig3	835.434	-0.0367914	0.0840009	0.607195	0.724611
Map3k3	766.583	-0.121892	0.0904244	0.106387	0.198497
Tmem132e	3046.34	0.338834	0.0936486	4.07912e-05	0.000235789
Asic2	390.967	0.234221	0.167435	0.0431189	0.0972248
Ddx42	2580.99	-0.158148	0.0799234	0.0218031	0.0556277
Ftsj3	813.829	-0.150755	0.102052	0.0679389	0.139852
Psmc5	3407.65	-0.186592	0.0580255	0.00045153	0.00198428
Ern1	1484.75	-0.867367	0.17992	3.92247e-08	4.28722e-07
Nf1	10482.1	-0.320743	0.0721591	1.36704e-06	1.12037e-05
Polg2	100.461	-0.0151802	0.132911	0.874419	0.92131
Ddx5	13388.8	-0.436338	0.0658092	3.59942e-12	7.29237e-11
Psmd12	1650.4	-0.143395	0.0784874	0.0347128	0.0813997
Helz	3347.23	0.296848	0.0704388	4.237e-06	3.09374e-05
Cacng4	1280.19	-0.0974883	0.100783	0.231259	0.361963
Nt5c	864.964	-0.0838618	0.120661	0.359063	0.501183
Jpt1	5085.94	-0.320273	0.0901724	5.72898e-05	0.000318742
Sumo2	1530.87	-0.0537291	0.06087	0.333115	0.476188
Nup85	644.019	0.00555959	0.072422	0.930768	0.958355
Gga3	3074.88	0.0611893	0.110012	0.477599	0.615577
Cluh	8871.43	0.505943	0.063405	9.73521e-17	3.51195e-15
Slc25a19	900.421	0.298095	0.0985915	0.000414852	0.00183884
Pafah1b1	25666.3	-0.0178649	0.0481997	0.694326	0.794777
Tmem94	2404.49	0.791429	0.133285	7.64368e-11	1.24051e-09
Recql5	640.085	0.0808565	0.104963	0.333666	0.476589
Sap30bp	1221.4	-0.29833	0.138901	0.00532367	0.0169537
Galk1	465.038	0.00443497	0.133221	0.963207	0.977008
Unk	764.531	-0.30188	0.15049	0.00737624	0.0223905
Mrpl38	1186.78	-0.441045	0.0983452	6.4458e-07	5.69171e-06
Fbf1	1949.67	0.0944549	0.0733877	0.142682	0.249052
Acox1	6637.23	-0.0618396	0.0537458	0.215436	0.342817
Ten1	404.215	-0.196934	0.130895	0.0460698	0.102507
Srp68	1517.47	0.0446946	0.0719792	0.482346	0.620137
Tsen54	139.451	0.089716	0.1721	0.413862	0.554633
Ncbp3	1581.42	-0.161085	0.0829336	0.0232183	0.0586073
Camkk1	1098.53	0.34486	0.13438	0.00129052	0.0049553
Ankfy1	5795.67	0.0257746	0.081342	0.712339	0.808822
Exoc7	2211.97	-0.203609	0.107901	0.0191997	0.0500746
Galr2	213.718	0.174206	0.1696	0.123967	0.223723
Ube2g1	2063.97	-0.276804	0.064536	3.3e-06	2.4741e-05
Med31	276.352	-0.503246	0.124931	3.25173e-06	2.44386e-05
Ube2o	8789.98	-0.0772815	0.0680358	0.203148	0.327761
Txndc17	1831.91	-0.0552125	0.0860993	0.448424	0.588252
Rhbdf2	196.578	-0.373228	0.288401	0.0207828	0.0535234
4933427D14Rik	312.098	0.0988185	0.197719	0.393345	0.535502
Cygb	341.632	-0.155859	0.195416	0.191443	0.313007
Snhg16	140.886	-0.0586348	0.154394	0.572455	0.696788
Mxra7	783.674	-0.699047	0.1765	1.98629e-06	1.57143e-05
Rabep1	7074.44	0.0509367	0.0608569	0.35884	0.501127
Mfsd11	1635.41	-0.159743	0.107259	0.0621475	0.129972
Kif1c	672.46	0.258867	0.106791	0.00328405	0.0111872
Sec14l1	7588.97	-0.434858	0.147162	0.000237419	0.0011218
Mink1	6461.51	-0.0524755	0.0543566	0.29815	0.438206
Pld2	397.947	0.210193	0.183064	0.0789653	0.157777
Slc46a1	751.176	0.11441	0.112881	0.193537	0.31551
0610010K14Rik	225.238	-0.787619	0.138894	3.72211e-10	5.4151e-09
Eral1	546.406	-0.0984975	0.0921207	0.197633	0.320449
Dhrs13	689.741	0.0560564	0.0746006	0.39127	0.533546
Coro6	515.144	-0.0361493	0.0864348	0.62082	0.736589
Blmh	3191.79	-0.070152	0.0513837	0.143744	0.250445
Cpd	7195.51	-0.0402648	0.0690325	0.513065	0.6478
Timm22	827.288	-0.0536077	0.076229	0.420114	0.560607
Nxn	2309.28	-0.418764	0.107041	8.5641e-06	5.83154e-05
Rflnb	675.134	0.29824	0.163977	0.0116612	0.0330518
Doc2b	358.02	-0.894167	0.318606	9.70523e-05	0.00050807
Ywhae	21219.4	-0.0553066	0.0598402	0.312171	0.45389
Prpf8	8892.39	0.147742	0.0731293	0.0214536	0.0549293
Nme2	1724.26	-0.195313	0.105537	0.0221862	0.0563367
Spag9	9530	-0.152067	0.058048	0.00418338	0.0137968
Luc7l3	2163.62	0.159674	0.0651459	0.00635357	0.0197485
Ankrd40	3707.72	0.205916	0.0459678	2.12571e-06	1.66607e-05
Xylt2	504.824	0.234307	0.11382	0.0102074	0.0294322
Lrrc59	5189.52	-0.023004	0.0742816	0.724423	0.817614
Slc35b1	698.067	0.12998	0.0726029	0.0417502	0.0946757
Hoxb9	421.854	-0.145683	0.228643	0.242658	0.375227
Snx11	1088.94	0.661578	0.108071	2.60451e-11	4.59632e-10
Cacnb1	3520.72	0.276592	0.071866	2.19255e-05	0.000135884
Fbxl20	2091.33	-0.0760711	0.0728076	0.235265	0.366557
Dlg4	12218.4	0.157474	0.0488238	0.000567619	0.00242439
Dvl2	741.53	-0.120521	0.114181	0.174365	0.291425
Nr1d1	578.969	-0.112571	0.109314	0.191244	0.312764
Aloxe3	111.085	-1.8097	0.355332	3.61768e-09	4.64677e-08
Per1	1538.62	-1.8391	0.166018	1.63774e-30	2.07975e-28
Vamp2	21024.9	0.0111989	0.0384711	0.762403	0.843933
Ctc1	1355.22	0.103557	0.109302	0.228796	0.359112
Pfas	694.436	-0.00829284	0.105815	0.921313	0.952394
Myh10	9826.13	-0.105582	0.047027	0.0170909	0.0454601
Stx8	362.272	-0.143921	0.123115	0.123854	0.223569
Usp43	62.7561	-0.576688	0.561022	0.0117121	0.0331883
Adprm	274.677	-0.137615	0.11397	0.121477	0.219987
Acly	40094.3	0.187011	0.113902	0.0373658	0.0865009
Kat2a	2594.93	0.0136468	0.063937	0.813685	0.881606
Stat5b	873.029	-0.142495	0.113887	0.108958	0.20217
Tmem101	483.992	0.231131	0.118458	0.0135697	0.037537
Lsm12	2446.01	-0.0835405	0.0647303	0.151856	0.261947
Ubtf	2979.02	0.117855	0.0540936	0.0184635	0.0484805
Ccdc43	545.084	0.477575	0.104344	3.36102e-07	3.11755e-06
Adam11	16887.7	0.124444	0.0786127	0.0670284	0.138324
Eftud2	1884.57	0.0820947	0.0718627	0.19548	0.317667
Dcakd	1725.63	0.0240198	0.0615439	0.668519	0.774386
Nmt1	4823.13	-0.0537668	0.0568465	0.304904	0.445582
Plcd3	94.0359	-0.782576	0.283206	0.000126901	0.000645135
Map3k14	789.605	1.11425	0.135748	1.61949e-17	6.498e-16
Gosr2	2932.24	-0.0384706	0.0544247	0.446422	0.586187
Klhl28	1736.78	0.349269	0.0616856	2.26956e-09	2.99641e-08
Fkbp3	1778.17	-0.202069	0.0623844	0.000365158	0.00164461
Scfd1	965.438	-0.0559506	0.0675232	0.354528	0.49688
Coch	227.351	0.0158711	0.163788	0.880677	0.924572
Strn3	1799.62	0.333861	0.0680657	1.4223e-07	1.41404e-06
Ap4s1	290.844	-0.0150601	0.109732	0.860857	0.912018
Dtd2	297.529	0.288549	0.119686	0.0028224	0.00983766
Ston2	1152.7	0.17331	0.149141	0.101446	0.191277
Gtf2a1	5000.59	-0.26948	0.098958	0.00127549	0.00490372
Sel1l	4925.55	-0.0124604	0.0675663	0.836987	0.896397
Dnaaf2	287.644	0.223637	0.12513	0.0209314	0.0538386
Klhdc2	3266.47	-0.0162126	0.052052	0.738918	0.827734
Nemf	2298.97	0.00215007	0.054095	0.965908	0.978388
Sec23a	4807.95	0.0540963	0.0489602	0.239925	0.371842
L2hgdh	321.464	0.794827	0.183139	3.54909e-07	3.26983e-06
Trappc6b	1083.03	0.0457356	0.0823811	0.516679	0.650296
Pnn	1724.25	-0.0395881	0.0776526	0.557413	0.685251
Mia2	1216.13	-0.173044	0.0857941	0.0176951	0.0468772
Galc	2347.44	-0.37108	0.115158	0.000143171	0.000722481
Spata7	601.039	-0.0834556	0.0858316	0.250486	0.384006
Ptpn21	373.442	-0.229199	0.178057	0.0545979	0.117269
Npas3	244.064	0.00902297	0.191229	0.935222	0.960688
Zc3h14	2404.53	0.0567212	0.0853442	0.433147	0.573957
Ttc8	349.261	0.995762	0.203358	3.29472e-08	3.62685e-07
Polr2h	386.843	-0.231387	0.110722	0.00963018	0.0279577
Ppp2r3c	771.64	-0.113847	0.0760546	0.0855937	0.167702
Prorp	294.336	0.281606	0.0999359	0.000884196	0.00357568
Psma6	1412.91	-0.229492	0.0666883	0.000142325	0.000718803
Nfkbia	147.956	0.268164	0.216567	0.0447672	0.100153
Ralgapa1	9497.36	0.0114669	0.0880719	0.877011	0.922652
Mbip	211.166	0.0729552	0.120361	0.423703	0.564113
Gstz1	864.132	0.0790935	0.0741734	0.223822	0.352969
Sptlc2	3010.02	0.0236874	0.0775875	0.72551	0.818167
Ahsa1	2580.56	-0.00141417	0.0581957	0.97893	0.987346
Vipas39	1471.14	0.270961	0.0786835	0.000109751	0.000566868
Snw1	1115.02	-0.327492	0.0779136	3.9387e-06	2.89826e-05
Slirp	403.864	-0.0923459	0.116505	0.302495	0.442843
Adck1	795.872	0.187275	0.0941661	0.0169939	0.0452608
Nova1	91.8588	-0.424074	0.394055	0.0228901	0.0578855
Mthfd1	758.169	0.320814	0.13215	0.00220443	0.00794824
Ppp2r5e	2310	0.127852	0.0595087	0.0184106	0.0484369
Sgpp1	1094.95	0.291998	0.0828912	7.32799e-05	0.000397123
Akap5	216.1	0.181247	0.143852	0.0812675	0.1612
Sptb	2567.23	0.00368252	0.183294	0.973226	0.983607
Rab15	1006.03	-0.143942	0.226003	0.24618	0.379102
Fut8	1835.71	0.52121	0.10417	3.1366e-08	3.47452e-07
Atl1	3026.59	0.0168962	0.115879	0.849189	0.904558
Sav1	492.749	0.0825291	0.0941402	0.287703	0.426312
Nin	2428.07	-1.09252	0.124964	1.67019e-19	8.19655e-18
Pygl	117.59	0.00481956	0.174084	0.964401	0.977162
Bdkrb2	1459.86	-0.660716	0.0757137	7.09393e-20	3.59601e-18
Trim9	4206.17	0.0478298	0.0621091	0.396989	0.539093
Tmx1	1998.94	-0.286681	0.0867043	0.000166626	0.000823966
Actr10	2841.88	0.0207966	0.0752927	0.75246	0.83729
Timm9	693.347	0.207947	0.0793851	0.00264069	0.00928841
Rtn1	59571.4	-0.0500344	0.0946485	0.520786	0.653862
Lrrc9	194.536	0.00890031	0.152458	0.930891	0.958355
Serpina3n	363.684	0.243592	0.23602	0.0732371	0.148353
Dhrs7	1376.41	-0.119371	0.0766894	0.0732977	0.148451
Ppm1a	6394.34	-0.340149	0.0450917	7.71115e-15	2.2019e-13
Clmn	183.254	-0.408086	0.194934	0.00306148	0.0105545
Glrx5	1390.94	0.0985144	0.0768839	0.140313	0.245857
Mnat1	326.677	0.126648	0.11558	0.157133	0.268866
Prkch	343.111	0.213635	0.151558	0.0490531	0.107707
Hif1a	2948.9	0.00482437	0.0963131	0.951228	0.969788
Papola	2651.42	-0.368516	0.0844977	1.65022e-06	1.3276e-05
Pals1	534.601	-0.133846	0.140182	0.184462	0.303893
Snapc1	524.816	0.25094	0.160835	0.0280159	0.0683773
Atp6v1d	2728.55	-0.0208604	0.0546947	0.681176	0.784693
Vrk1	417.245	0.0549362	0.126125	0.557142	0.685054
Eif2s1	1288	-0.178208	0.124098	0.0602602	0.126778
Pigh	550.337	0.00208801	0.0931287	0.978387	0.987041
Vti1b	1660.03	-0.21613	0.0921724	0.00547011	0.0173796
Galnt16	135.809	-0.0232575	0.194367	0.835019	0.895037
Erh	1327.95	-0.102045	0.0592577	0.0593159	0.125198
Susd6	1720.4	0.000252747	0.075269	0.996942	0.998076
Srsf5	4627.95	-0.335692	0.0761063	1.51145e-06	1.22166e-05
Smoc1	922.395	0.809042	0.284663	9.64279e-05	0.000505231
Gm20498	575.846	-0.277113	0.100615	0.00110725	0.00434368
Pcnx	4091.63	0.145345	0.0948066	0.0633897	0.132233
Pacs2	13493.3	0.211769	0.0431628	2.49081e-07	2.36014e-06
Mta1	3568.75	0.084802	0.0782996	0.210895	0.337508
Wdr37	3319.61	-0.398536	0.0646297	9.0573e-11	1.45271e-09
Gtpbp4	1209.09	-0.106357	0.117383	0.238036	0.369615
Zmynd11	2531.96	0.0976613	0.0897862	0.193158	0.315058
Esyt2	4055.09	0.562838	0.109315	1.14165e-08	1.36136e-07
Tdp1	485.211	0.276891	0.098114	0.000896945	0.00361774
Psmc1	3252.88	-0.208647	0.0646418	0.000360831	0.0016275
Nrde2	278.43	-0.310585	0.173356	0.0114005	0.0323649
Rps6ka5	163.589	0.712895	0.194622	6.42287e-06	4.51838e-05
Ccdc88c	893.439	-0.0435785	0.115992	0.624321	0.73946
Dglucy	545.707	0.357122	0.175165	0.00476718	0.0154654
Trip11	2335.59	-0.156444	0.086791	0.0331275	0.0783835
Atxn3	960.338	-0.114684	0.0890906	0.124475	0.224394
Lgmn	6192.31	-0.608792	0.15322	2.42434e-06	1.87331e-05
Golga5	771.785	-0.0995976	0.0657758	0.0914469	0.176539
Pitrm1	2636.66	0.0381222	0.0704645	0.542398	0.673175
Chga	10084.8	-0.242645	0.13535	0.0180989	0.0477188
Pfkp	20176.2	0.200244	0.0493547	1.49586e-05	9.63703e-05
Unc79	1502.52	0.0962483	0.124706	0.302947	0.443328
Otub2	1130.79	-0.118807	0.100914	0.145534	0.252954
Ppp4r4	152.511	-1.15787	0.164716	1.34332e-13	3.22894e-12
Akr1c13	149.264	-0.17393	0.147637	0.098383	0.186616
Net1	479.937	0.0308948	0.105346	0.712125	0.808708
Tshz3	2991.41	0.804021	0.0856382	1.78617e-22	1.13413e-20
Gdi2	8331.59	-0.102741	0.0485277	0.0240461	0.0603381
Rgs6	300.087	-1.4307	0.200623	4.39366e-14	1.12988e-12
Dpf3	92.1066	0.20052	0.226424	0.12225	0.221289
Dcaf4	564.858	0.35266	0.0877947	7.8335e-06	5.38465e-05
Numb	615.14	0.00874941	0.112765	0.920244	0.951609
[truncated: 10,323 more rows]

## Sheet: effect_of_dlki
gene	baseMean	log2FoldChange	lfcSE	pvalue	padj
Gnai3	3250.85	-0.0923583	0.0725562	0.0918017	0.284338
Narf	3204.99	0.0514365	0.0808225	0.362636	0.621705
Cav2	200.793	-0.0604769	0.127586	0.298425	0.561736
Klf6	5066.72	-0.00874403	0.0686916	0.86448	0.942589
Scmh1	950.173	0.158894	0.0949629	0.0158704	0.0914792
Cox5a	4623.46	-0.0486958	0.058538	0.28717	0.550142
Ngfr	48793.4	-0.090538	0.105951	0.15095	0.3837
Wnt9a	189.529	0.0178975	0.127897	0.729742	0.878228
Fer	1261	0.095149	0.0684537	0.0724986	0.24561
Xpo6	4967.22	0.0167528	0.0536418	0.69454	0.860895
Tfe3	4684.56	-0.088351	0.0963308	0.152949	0.386991
Brat1	2349.2	-0.046055	0.0551323	0.289706	0.552208
Gna12	7409.99	-0.154355	0.051085	0.000758689	0.0103609
Dlat	4265.49	0.0126883	0.0510352	0.756578	0.892386
Sdhd	2804.08	0.0105581	0.0486675	0.788147	0.907327
Ccnd2	2032.1	-0.162999	0.321689	0.0171459	0.0968377
Gpr107	3679.71	0.0477645	0.071497	0.365978	0.625172
Nalcn	3316.61	0.0161158	0.100629	0.779774	0.903769
Drp2	519.952	0.00482258	0.0968955	0.933267	0.974483
Gmpr	587.071	-0.0494379	0.0702794	0.344512	0.605907
Mid2	1292.89	0.0608427	0.0654742	0.224359	0.47814
Trim25	263.908	-0.696481	0.355895	0.00013846	0.00292504
Dgke	2513.7	0.0177299	0.0457563	0.632026	0.822147
Scpep1	1391.07	0.137063	0.124401	0.0474742	0.188337
Mnt	3250.96	-0.0265937	0.0629203	0.581961	0.790133
Hddc2	206.922	-0.00587601	0.0819864	0.916341	0.966609
Pemt	143.928	-0.0079727	0.0997941	0.889732	0.953517
Cdh4	6615.94	0.120891	0.119574	0.0711209	0.242947
Ckmt1	4383.74	-0.0511347	0.0802859	0.36394	0.622901
Comt	1342.98	-0.0246653	0.0560941	0.576755	0.787078
Rtca	1829.58	-0.0861525	0.0635574	0.0848316	0.271488
Dbt	833.77	0.0154394	0.0819312	0.782793	0.904799
Dazap2	1276.37	-0.0814672	0.0757295	0.143453	0.371698
Mcts1	541.844	-0.00495361	0.0730153	0.925635	0.970629
Trappc10	4467.38	0.0218928	0.0580013	0.629821	0.820706
Ccm2	1476.27	-0.0489005	0.0588991	0.287569	0.550151
Tbrg4	1735.02	0.016448	0.0523914	0.694094	0.86072
Ndufa9	3179.53	-0.0415232	0.0517388	0.312618	0.576127
Lck	100.638	0.0305115	0.117546	0.584588	0.792098
Cttnbp2	148.394	0.0236142	0.151034	0.60321	0.804846
Galnt1	1116.26	-0.0190182	0.0741229	0.722571	0.875141
Mkrn2	2278.37	-0.0157947	0.0817217	0.777738	0.903044
Raf1	2910.78	0.0205271	0.0550041	0.637178	0.825316
Pdgfb	127.117	-0.0169412	0.142517	0.719047	0.873665
Tamalin	162.764	-0.139471	0.15694	0.0493767	0.193086
Acvr1b	3850.18	0.134638	0.0668174	0.0129748	0.0804562
Tom1l2	10548.8	-0.0138466	0.0700961	0.789542	0.908085
Zfp385a	654.181	-0.127038	0.0980975	0.049664	0.193902
Itga5	76.2949	-0.0701969	0.178741	0.180837	0.428026
Gabra2	2786.48	0.0846883	0.114255	0.176623	0.421962
Wdr77	2149.14	-0.0213926	0.0680714	0.674713	0.850128
Atp5pb	6161.46	0.0134092	0.037966	0.665258	0.844548
Hnrnpd	1431.91	-0.410342	0.196782	0.000251426	0.00463633
Dynlt1c	549.991	0.0429376	0.0976005	0.466537	0.712052
C1d	801.236	-0.0448816	0.08422	0.432991	0.686786
Gm2a	1117.29	-0.0328335	0.0748089	0.543075	0.764175
Krit1	1577.21	0.291648	0.106915	0.000109832	0.00245091
Clcn4	4271.33	-0.294281	0.0737967	9.99639e-07	4.98525e-05
Sema4f	10513.8	-0.118332	0.0734388	0.0360631	0.158539
Hk2	608.521	0.0677488	0.202741	0.148461	0.379408
Myo18a	7459.73	-0.00958705	0.0498086	0.811097	0.918553
Sez6	4903.48	0.0457912	0.140215	0.387865	0.645639
Hoxb6	144.505	0.0396036	0.102608	0.499944	0.734679
Kat2b	315.94	0.041162	0.112088	0.477065	0.720246
Rab5b	5912.38	-0.012699	0.0425068	0.713956	0.871175
Spg7	2090.01	0.0355026	0.0966297	0.544209	0.764694
Rpl13	6315.34	-0.0423743	0.071191	0.420544	0.675378
Chmp1a	3513	-0.036322	0.0504528	0.366319	0.625432
Rpa1	1889.12	0.225504	0.130229	0.00400303	0.0354743
Serpinf1	8575.22	-0.0341018	0.0422424	0.314986	0.578846
Tubgcp3	1443.1	0.234526	0.0886371	0.000435573	0.00701358
Oprm1	3017.63	-0.0790032	0.12521	0.198439	0.447606
Polr3d	1547.28	0.114834	0.0768748	0.0465966	0.186659
Ddx3x	7547.99	-0.209261	0.0754735	0.000543774	0.00828986
Usp32	7291.12	-0.00856392	0.0473364	0.823313	0.925585
Txnrd3	129.064	0.121953	0.160228	0.071524	0.24396
Zfp512b	7551.21	0.0150425	0.0528693	0.721249	0.874999
Dnajc5	11606.9	-0.0599295	0.0523082	0.152681	0.386965
Tpd52l2	1684.84	-0.0335047	0.0564055	0.449783	0.69893
Fmr1	1592.92	-0.084807	0.068643	0.106799	0.311519
Bcl11a	1692.79	0.122939	0.112668	0.0649805	0.230075
Pxmp4	604.614	0.0552048	0.0795468	0.325991	0.589222
Dlg3	339.767	0.0695227	0.108226	0.255199	0.513902
Gnb1l	146.617	0.0238966	0.119211	0.662681	0.842872
Mmp11	91.6295	0.0373882	0.133126	0.480907	0.722856
Smarcb1	2444.73	-0.150027	0.0651699	0.00547701	0.0446564
Hip1r	1194.99	0.211741	0.181089	0.0117297	0.0750187
Nsun5	429.709	0.0175292	0.0844652	0.756831	0.892546
Top1mt	644.381	-0.301044	0.103768	5.36704e-05	0.00135752
Hoxa10	449.008	-0.082458	0.106386	0.185831	0.432571
Hoxa4	168.797	0.055109	0.100536	0.357129	0.616625
Gm38393	1909.19	0.12951	0.0967307	0.0449368	0.181905
Slc7a7	518.557	-0.274661	0.20026	0.00394589	0.0350942
Oxa1l	1516.77	0.0869933	0.0699494	0.10279	0.304882
Heatr6	1640.2	0.0645622	0.0592435	0.165546	0.406294
Ilf2	1694.96	-0.0451701	0.0536427	0.287592	0.550151
Chtop	2767.93	-0.0613537	0.0488142	0.121035	0.336093
Snapin	931.666	0.00343313	0.0669697	0.945707	0.979833
Mapk7	2711.04	0.0410895	0.0564409	0.354114	0.614363
Epn2	3838.72	0.0762581	0.052776	0.0764868	0.253747
B9d1	103.458	0.075578	0.119529	0.217828	0.470971
Sec24b	3006.07	0.0723082	0.080111	0.204556	0.454907
Rmnd5b	1335.14	-0.0367541	0.0568521	0.410013	0.665507
Nhp2	761.149	0.0109878	0.0550397	0.801161	0.913514
Vps9d1	1707.01	-0.0039788	0.0729856	0.940224	0.978042
Zfp276	900.453	0.0321886	0.0698936	0.53508	0.758819
Mfsd10	550.597	0.0990302	0.109766	0.122258	0.33842
Luzp1	2238.72	-0.200942	0.11068	0.00542825	0.0444287
Kctd10	2028.03	-0.0107865	0.0719784	0.837736	0.931571
Poldip2	1715.99	0.0242646	0.0513424	0.553819	0.771353
Ift20	624.342	-0.0180984	0.0687701	0.724196	0.875715
Pcbp3	11868.8	-0.384208	0.0697696	9.93516e-11	2.18538e-08
Lgals9	1190.55	-0.147777	0.122098	0.0349344	0.155183
Araf	2621.3	-0.126817	0.0606379	0.0122308	0.0773913
Cfp	136.854	0.202518	0.176477	0.0137768	0.0839672
Uxt	103.645	0.0174005	0.109426	0.758219	0.893071
Cnnm3	362.921	-0.108507	0.122174	0.0983134	0.296747
Lman2l	1699.75	0.0121939	0.0755753	0.821528	0.924627
Mcm3ap	2758.8	0.0280111	0.0453107	0.442223	0.692695
Pcnt	642.166	-0.0444355	0.101383	0.452	0.700784
Mxd1	459.502	-0.162212	0.157855	0.0299817	0.1415
Gmcl1	2153.36	0.0693883	0.0564367	0.123121	0.340392
Snrnp27	385.718	-0.0215679	0.0897393	0.707815	0.867887
Ocrl	3429.7	0.0599917	0.0777152	0.281477	0.543795
Calm1	52914.8	-0.0563207	0.0612665	0.236343	0.493186
Agpat3	4527.28	-0.0841465	0.0651193	0.0972285	0.295166
Sema6b	197.023	0.032864	0.118978	0.555508	0.771797
Dpp9	3766.3	-0.116178	0.055696	0.0140013	0.0845844
Gramd1a	5453.95	-0.0181491	0.066465	0.717582	0.872919
Hpn	67.0097	0.113661	0.149958	0.086432	0.274404
Ckb	7550.56	-0.442052	0.0677122	2.11012e-13	9.62684e-11
Sp1	1239.31	0.0505639	0.0921148	0.391036	0.648288
Myg1	438.26	-0.0979877	0.0938584	0.113965	0.324613
Rarg	328.222	0.0300514	0.103424	0.604636	0.805876
Pfdn5	1431.61	0.0595094	0.062288	0.217341	0.470512
Efnb2	1145.02	0.0352103	0.109638	0.541674	0.763164
Rrp15	221.741	0.0639698	0.0876169	0.276633	0.538663
Rnd2	1064.57	0.156837	0.070361	0.00577116	0.0465285
Srr	2087.6	0.11263	0.0852547	0.0630324	0.225461
Sync	852.298	-0.0636803	0.101646	0.292779	0.555608
Fbxo9	813.639	-0.0807281	0.137522	0.183358	0.430537
Vps50	1307.75	-0.0256781	0.0711546	0.624152	0.816791
Hars	4734.29	-0.158174	0.0435092	8.98536e-05	0.00208048
Zmat2	1497.96	-0.0104599	0.0611804	0.825206	0.926439
Smg5	3121.27	0.100278	0.0552677	0.029578	0.140131
Cct3	5191.47	-0.294308	0.0519088	2.01022e-10	3.80953e-08
Glmp	949.371	0.00277678	0.0966313	0.96154	0.986222
Mef2d	3159.27	0.0326688	0.0606532	0.486915	0.72648
Snd1	3220.22	-0.024552	0.0881103	0.668855	0.84667
Col18a1	107.97	0.0691125	0.121628	0.251307	0.509816
Slc19a1	1220.2	0.160879	0.0753492	0.0065737	0.0503179
Kpnb1	11465.1	-0.0471137	0.0623441	0.326875	0.589697
Npepps	5335.37	-0.0103577	0.0650063	0.834037	0.929984
Mrpl10	1295.14	-0.00433671	0.0567561	0.922791	0.969492
Cyp51	7200.33	0.0602871	0.102264	0.317215	0.580689
Tcf25	20409.1	-0.101967	0.058995	0.034917	0.155161
Tubb6	235.771	0.000180894	0.102348	0.997478	0.998531
Def8	3076.64	-0.0664554	0.060956	0.163193	0.402848
Itga3	5063.7	-0.165094	0.0791604	0.00673223	0.0511583
Foxm1	132.932	-0.130973	0.151938	0.059205	0.216921
Itfg2	604.353	-0.0161735	0.105792	0.776904	0.902802
Nrip2	438.874	0.0173172	0.133268	0.729588	0.878157
Tulp3	1466.69	0.169708	0.0668283	0.00222486	0.0230883
Gtf2h4	298.904	-0.0216926	0.0956333	0.708146	0.867993
Tubb5	84542.5	0.01635	0.0748172	0.761241	0.894702
Ell2	479.155	0.0380576	0.113953	0.506458	0.739516
Jup	19549.1	-0.0354798	0.0677887	0.485866	0.726235
Nom1	999.587	0.0296524	0.0950857	0.610559	0.808528
Ergic1	3550.06	-0.0887389	0.0733306	0.106414	0.310985
Ifrd1	1678.72	0.266652	0.140619	0.00149461	0.0173195
Stk38l	642.9	-0.0541012	0.0871709	0.353131	0.613435
Brpf1	933.485	-0.0207254	0.0718376	0.693918	0.860707
Akr1b3	1170.35	-0.1489	0.0717785	0.00918364	0.0633808
Hoxc8	169.512	0.0315502	0.0956293	0.588551	0.794931
Hoxc6	130.487	0.113636	0.116334	0.0850471	0.272036
Ddt	686.013	-0.0383493	0.0706618	0.463507	0.709693
Ddx18	620.523	-0.0152921	0.0840976	0.786662	0.906548
Ubl3	2409.97	-0.0813335	0.091029	0.178325	0.423748
Gramd3	61.8134	0.00492304	0.136335	0.918621	0.967807
Eef1e1	878.808	-0.166263	0.082986	0.00773906	0.0563748
Akt1	9697.25	-0.00521723	0.0443804	0.885408	0.951339
Tcirg1	137.679	-0.0688918	0.139338	0.235699	0.492593
Naglu	581.921	-0.0813674	0.0875952	0.172476	0.416254
Coasy	1698.56	-0.0588661	0.0682923	0.253159	0.511354
Crnkl1	474.795	-0.016879	0.086352	0.766971	0.897229
Rin2	843.159	0.00660048	0.106007	0.907454	0.963623
Folh1	161.623	-0.0783531	0.143986	0.188099	0.43507
Chordc1	1376.83	-0.0241884	0.0678674	0.634533	0.823448
Rtcb	3610.64	-0.0798647	0.0497093	0.0532589	0.202545
Pwp1	863.225	-0.135895	0.0796751	0.0231398	0.119275
Fbxo7	612.991	-0.0582436	0.0965091	0.330476	0.593288
Capns1	12866.1	-0.0836058	0.0624331	0.0895542	0.279462
Lrp3	3376.47	-0.087064	0.0502165	0.0388315	0.165312
Clpb	2565.44	0.00181584	0.0963959	0.974844	0.991097
Septin7	3705.84	-0.0416172	0.0612871	0.379797	0.639049
Zdhhc4	724.323	0.192773	0.0724713	0.00104514	0.0130569
Rac1	5534.48	-0.146836	0.0532121	0.00180782	0.0199006
Nup214	2755.64	0.115825	0.0718379	0.0372939	0.161103
Ugp2	924.574	-0.0803843	0.0897601	0.181089	0.428203
Kcnh6	4290.04	-0.258781	0.102533	0.000364049	0.00613975
Trmt1	2127.46	0.33961	0.0753607	3.61178e-08	2.92696e-06
Nacc1	5369.49	-0.0136781	0.0453163	0.709959	0.869225
Nfix	202.782	-0.0682806	0.10482	0.262898	0.523411
Slc1a5	2106.33	0.0370511	0.158026	0.426115	0.679571
Uba1	23569.8	-0.0701861	0.0433104	0.0536871	0.203671
Siae	257.387	0.0220557	0.079734	0.691063	0.859405
Fam50a	807.201	-0.163295	0.072444	0.00487554	0.0410225
Emd	870.728	-0.0256127	0.100362	0.658882	0.839978
Taco1	795.35	-0.00227548	0.0580874	0.960171	0.985862
Grik3	1797.96	0.711857	0.145812	1.77283e-08	1.59399e-06
Gria3	599.896	0.0483225	0.163608	0.318309	0.581482
Sipa1l2	498.16	0.602349	0.1572	8.39609e-07	4.25609e-05
Ap4e1	1349.74	0.0268043	0.0683486	0.600106	0.802879
Blvra	116.43	-0.286183	0.235241	0.0045699	0.0392279
Pdzd4	3471.66	-0.233792	0.0455028	2.20439e-08	1.93955e-06
Idh3g	2818.63	-0.0914	0.0641449	0.0707403	0.242319
Pnck	198.125	-0.127956	0.140682	0.0627785	0.225125
Ssr4	781.647	-0.0297427	0.0661119	0.55216	0.770586
Bcap31	2114.21	-0.0221747	0.0569051	0.6201	0.814588
Fam98a	1452.9	0.0505485	0.0809236	0.371015	0.630668
Kmt2a	6986.09	0.0718729	0.0831783	0.215082	0.468171
Ift46	1059.67	-0.067902	0.0924743	0.257265	0.516544
Tmem25	1624.04	-0.00403693	0.0782317	0.941381	0.97823
Trappc6a	465.447	0.107884	0.0821665	0.0690121	0.238388
Supt6	8028.5	0.0711756	0.056147	0.112968	0.323051
Unc119	1030.38	-0.214119	0.0749622	0.000386749	0.00638602
Rab34	357.396	-0.0878191	0.137757	0.156651	0.392247
Sdf2	1048.25	-0.0712857	0.082203	0.216257	0.469733
Ccne1	149.644	-0.0418928	0.14629	0.409324	0.665052
Bbc3	2214.81	-0.0179715	0.10202	0.754984	0.891648
Psmc3	4509.3	-0.258686	0.0745549	1.85182e-05	0.000571697
Acp2	2707.66	-0.0865508	0.0852987	0.144233	0.372936
Slc39a13	760.384	-0.105883	0.0783546	0.0671749	0.234541
Celf2	1515.75	0.152792	0.128322	0.0320254	0.14747
Ddb2	161.415	0.0193196	0.105136	0.735988	0.880924
Sf3a1	3762.49	0.0692653	0.070036	0.188521	0.435488
Clgn	3728.02	-0.0308716	0.0612622	0.514433	0.744612
Vrk3	493.613	-0.0619342	0.0928228	0.299164	0.561739
Smg9	722.743	-0.0780984	0.0844645	0.18285	0.429837
Paxip1	1330.98	0.0533795	0.090679	0.364657	0.623715
Rmnd5a	3223.03	0.0206935	0.0475996	0.589386	0.795345
Mov10	127.772	-0.74104	0.396016	0.000138677	0.00292504
Rhoc	360.984	-0.0866755	0.192505	0.120778	0.335757
Ppard	788.171	-0.205529	0.113392	0.00499081	0.0416227
Def6	204.775	-0.18017	0.204063	0.0237532	0.121307
Peg3	20758.8	-0.221046	0.122724	0.00381189	0.0341988
Zim1	1432.08	0.0142427	0.104391	0.803365	0.914357
Lmf1	1496.61	0.183435	0.0677696	0.0011173	0.0138182
Ciao3	645.721	0.0708106	0.0809755	0.215986	0.469392
Dbf4	232.233	0.0437369	0.0914886	0.455014	0.703325
Daxx	771.905	-0.0497096	0.0746076	0.359211	0.618729
Cd320	272.262	-0.128899	0.113761	0.0554431	0.207884
Ipo4	5991.3	-0.0597224	0.0741288	0.271085	0.532077
Tm9sf1	1142.46	-0.0306103	0.0541984	0.475337	0.718708
Irf9	319.791	-0.0103284	0.0906855	0.857281	0.938833
Gmpr2	696.633	-0.126893	0.102887	0.05314	0.202343
Mdp1	935.504	-0.00962207	0.0631299	0.842556	0.933433
Dhrs1	2957.72	-0.0262484	0.0423985	0.442717	0.692901
Ncan	4777.91	-0.0951484	0.0725187	0.08304	0.267351
Tmem161a	1994.91	0.0293705	0.061962	0.538587	0.761428
Armc6	3201.34	0.0284265	0.0596304	0.539991	0.762187
Borcs8	563.267	-0.0541486	0.0693033	0.296958	0.560173
Slc25a42	672.246	0.0618612	0.0827455	0.281534	0.54382
Snx9	544.632	0.0448068	0.0782653	0.41931	0.674027
Ranbp3	1797.27	-0.0603964	0.0656075	0.228348	0.483712
Ndufa11	2544.9	-0.0252232	0.0602858	0.589845	0.795559
Nr2f6	539.436	-0.170329	0.11245	0.0157962	0.0912519
Use1	695.072	-0.0544918	0.0814981	0.337444	0.599889
Ocel1	674.655	0.00466125	0.064514	0.924491	0.970208
Dyrk1b	1466.6	-0.0452702	0.0910747	0.439484	0.69135
Braf	2180.43	-0.102537	0.101169	0.106566	0.311091
Ndufb2	1066.16	-0.0238958	0.0795897	0.666697	0.845431
Hltf	353.518	-0.126936	0.112082	0.057874	0.213504
Prpf6	1735.35	-0.0352392	0.0482344	0.361021	0.620578
Rgs19	507.355	-0.145866	0.114509	0.0343336	0.153678
Rgs20	139.384	-0.0364822	0.116753	0.519267	0.747714
Abhd3	134.522	0.0238419	0.10767	0.676662	0.85087
Snrpd1	404.901	-0.0241231	0.0803299	0.664959	0.84436
Tchp	578.978	0.0268801	0.0802314	0.629514	0.820566
Tiam1	1342.16	-0.0306087	0.108306	0.594651	0.799028
Tsc2	4498.37	0.0599971	0.0562575	0.177844	0.423319
Slc9a3r2	1057.52	-0.201959	0.0877666	0.00203742	0.0217892
Puf60	3555.06	-0.138232	0.0690257	0.0126245	0.0791798
Golga2	5653.21	0.0340188	0.0579951	0.453192	0.701926
Uck1	1315.84	0.0273397	0.0949145	0.638107	0.825819
Ikzf4	324.135	-0.0233395	0.10561	0.684465	0.855705
Mien1	1843.2	0.0335175	0.0517907	0.415757	0.671558
Ccdc97	1285.27	-0.158327	0.0733256	0.00653974	0.0502228
Zfp40	643.364	0.0108539	0.0817409	0.846075	0.934537
Akap8l	2339.65	-0.00940087	0.0819183	0.86655	0.943447
Pdcd2l	361.483	-0.0899591	0.0953666	0.145274	0.374369
Gtf2f1	1516.84	-0.00813994	0.0664364	0.871073	0.945969
Clpp	985.678	-0.0615851	0.0694645	0.237809	0.49452
Alkbh7	223.266	-0.179323	0.11438	0.0122773	0.0775948
Med6	198.736	0.0230345	0.0875146	0.687546	0.85738
Prkd1	749.634	-0.00654536	0.0907927	0.909217	0.964245
Cse1l	1549.75	-0.187687	0.108007	0.00803853	0.0576933
Naa20	965.739	0.0534239	0.0613283	0.261128	0.521072
Prkra	603.027	0.00197215	0.0698053	0.969588	0.989134
Plekha3	281.216	0.041924	0.0965771	0.47642	0.719802
Ykt6	3799.38	-0.0036843	0.0494889	0.926486	0.97086
Baz1b	2603.83	0.1267	0.0862533	0.0398319	0.168146
Pex6	1834.28	0.0159287	0.0745061	0.766714	0.897073
Mrpl2	883.779	-0.0418727	0.0656919	0.401211	0.656902
Mea1	2801.97	-0.0493005	0.0561287	0.264686	0.525168
Kdelr1	1097.97	-0.0315409	0.0624636	0.511533	0.742088
Tmem143	753.667	-0.00242517	0.0674108	0.961793	0.986222
Ggct	164.325	-0.0400881	0.101731	0.495224	0.732177
Jag2	3772.19	-0.125482	0.102776	0.0553834	0.207802
Btbd6	799.826	-0.0187429	0.0723206	0.722862	0.875141
Nudt14	267.925	-0.0432491	0.0948318	0.462383	0.708885
Epdr1	2964.35	-0.045902	0.0908192	0.433075	0.686831
Flii	5935.07	-0.0562088	0.0498137	0.160375	0.398366
Top3a	248.263	0.0300018	0.0876284	0.601669	0.803747
Atg4d	1050.33	-0.0577139	0.0770975	0.29754	0.560669
Qtrt1	391.81	0.0257867	0.0794698	0.642064	0.827901
Hdgfl2	1778.87	-0.0233469	0.0603168	0.618001	0.813316
Chaf1a	309.072	0.0350676	0.0865332	0.541466	0.763045
Adprh	2303.38	-0.216175	0.067557	0.000130856	0.00281799
Tmem39a	181.328	0.0113103	0.104039	0.843148	0.933665
Timmdc1	803.658	-0.0473638	0.0651283	0.339953	0.602178
Mcm2	392.725	-0.0130429	0.124499	0.803618	0.914357
Tpra1	507.469	0.12241	0.125724	0.0697895	0.240064
Nab1	350.411	0.0903221	0.13953	0.147401	0.377795
Il17ra	169.723	-0.0676205	0.176597	0.19326	0.440685
Lamb1	878.664	-0.0220074	0.135068	0.660489	0.841616
Kcnn1	451.023	0.0668525	0.119146	0.266458	0.526504
Arrdc2	292.552	0.0107038	0.112692	0.847235	0.935314
Map2k7	1955.61	-0.009511	0.0563805	0.830727	0.928238
Timm44	1103.38	0.136559	0.0777726	0.0209279	0.111888
Ap2a2	21841.5	-0.132558	0.0343932	5.453e-05	0.00136803
Pnkp	886.011	-0.0358795	0.0751216	0.507626	0.740081
Med25	3182.62	-0.0233134	0.0612992	0.622763	0.815908
Bcam	2611.39	-0.11288	0.122121	0.0880743	0.276884
Clptm1	5122.91	-0.0158135	0.0577901	0.727211	0.87701
Relb	157.616	-0.135388	0.130476	0.0510459	0.197358
Tomm40	2881.44	-0.077872	0.0604876	0.103686	0.306454
Hbp1	902.38	-0.182166	0.120103	0.0124617	0.0784381
Prkar2b	4459.32	-0.170963	0.0883982	0.00804184	0.0576933
Cdkn1b	1463.72	0.053263	0.0681314	0.299272	0.561739
Klf4	282.263	-0.555509	0.374895	0.000549596	0.00834762
Ap1m1	3493.16	-0.123103	0.0589809	0.0129181	0.0802447
Rab8a	1334.6	0.0130183	0.0714276	0.803977	0.914357
Hmgn2	789.171	-0.0748951	0.101685	0.222749	0.477104
Fam32a	2458.37	0.0125951	0.0406752	0.704459	0.866365
Stard3nl	1742.15	-0.0379195	0.0603568	0.41793	0.673297
Stk11	1854.83	-0.0146383	0.0508434	0.719597	0.87392
Efna2	328.804	-0.0983996	0.109414	0.124166	0.341476
Atp5d	11572.3	-0.0546991	0.0579292	0.228922	0.484345
Ppp5c	3612.91	-0.162802	0.0630968	0.00226735	0.023411
Cdk12	2501.32	0.0364203	0.0699108	0.483206	0.724522
Lipe	335.047	-0.000476258	0.100577	0.993378	0.997671
Pafah1b2	8174.64	-0.333911	0.069316	8.29863e-09	8.51854e-07
Tbc1d8	296.927	0.195443	0.170713	0.0154134	0.0900248
Cnot11	927.015	-0.0268129	0.0614818	0.572325	0.784263
Slc2a3	4950.79	-0.0471027	0.0665807	0.35011	0.610771
Foxj2	1432.83	0.18272	0.0833684	0.00383664	0.0343349
Sri	2270.04	-0.14563	0.0527383	0.00182903	0.0200674
Dgcr2	5459.8	0.0148305	0.0547763	0.73273	0.879673
Irf3	489.197	0.0345102	0.0836706	0.543452	0.764252
Mpnd	2518.63	-0.0250648	0.0685932	0.624703	0.817063
Sh3gl1	1138.65	-0.180055	0.126166	0.0145975	0.087076
Yju2	242.931	-0.0792751	0.106755	0.201321	0.451068
Ranbp2	6244.3	0.125919	0.0689314	0.0215477	0.113747
Grk5	1071.5	-0.182177	0.093411	0.00623079	0.0488237
Dvl3	4709.15	-0.0752987	0.0501731	0.0683546	0.237248
Abcf3	1796.64	-0.0300881	0.0680641	0.555291	0.771693
Eif2b5	3508.34	-0.00108564	0.0565162	0.980581	0.99234
Cyth2	1802.5	9.90218e-05	0.0843809	0.998601	0.999412
Car11	988.445	-0.0259705	0.0900722	0.652662	0.836094
Dlgap1	2892.87	-0.419601	0.162479	5.37949e-05	0.00135788
Plag1	205.129	0.0782473	0.149307	0.184049	0.43142
Mrpl4	1191.44	-0.0871402	0.0686458	0.0981724	0.296539
Keap1	2050.84	-0.122218	0.0614304	0.0161597	0.0926703
Glg1	10414.7	0.0160785	0.068686	0.753708	0.890568
Atp8b3	90.795	-0.00690878	0.120919	0.896743	0.957697
Btbd2	5778.7	-0.147472	0.060604	0.00417426	0.0365968
Csnk1g2	3687.88	-0.0366735	0.0519698	0.374458	0.634331
Abhd17a	3681.17	-0.127726	0.0517269	0.00496117	0.0414879
Mob3a	1441.67	-0.0400761	0.069168	0.437629	0.690498
Cacnb3	7460.19	0.0190342	0.0606123	0.685536	0.856235
Ddx23	2126.1	-0.0149899	0.0511651	0.714623	0.871385
Pld3	9788.01	-0.0647316	0.0787077	0.249569	0.508143
Grik5	5879.31	-0.11348	0.0824944	0.057437	0.212703
Rabac1	5318.58	-0.164754	0.0628604	0.00197529	0.0212875
Etv3	826.877	-0.0295141	0.0625056	0.539238	0.761651
Prkcsh	2725.02	-0.0411114	0.0548217	0.341965	0.604059
Elavl3	16224.6	0.0486751	0.058782	0.288994	0.551654
Rab3b	367.791	-0.0710932	0.1089	0.245769	0.503647
St8sia6	191.907	-0.377608	0.334142	0.00246813	0.0248589
Nosip	1725.36	-0.173351	0.0504869	0.000145216	0.00302257
Pih1d1	1126.91	-0.0113753	0.0692501	0.825161	0.926439
Rps11	3645.78	0.018083	0.0497119	0.650611	0.83438
Supt5	6119.28	-0.0257425	0.0399255	0.423995	0.678546
Paf1	1178.16	0.183797	0.0945572	0.00610111	0.0482681
Timm50	914.59	-0.0164255	0.0832457	0.770598	0.899779
Med29	369.493	-0.0205833	0.0694809	0.690129	0.859035
Bicd1	4093.96	-0.00601512	0.0768828	0.912075	0.965472
Ncstn	3270.83	-0.109779	0.0661905	0.036946	0.160247
Pex19	2153.91	-0.0156894	0.0465828	0.67718	0.850997
Phyhip	471.543	0.443211	0.224813	0.000297179	0.00528997
Impdh1	6665.05	-0.150543	0.0664748	0.00591637	0.0472313
Dusp3	6565.69	-0.353891	0.113207	1.18625e-05	0.000391749
Ess2	826.323	0.0142683	0.0659745	0.775049	0.902298
Slc25a1	3759.11	-0.125342	0.0975381	0.051959	0.199822
Dgcr6	1330.61	-0.177358	0.0667626	0.00143354	0.0167378
Ddr1	3535.06	0.166084	0.0617509	0.00161295	0.0182949
Ier3	468.44	0.0531152	0.132564	0.343152	0.604926
Klc4	540.15	-0.0791813	0.0949012	0.194264	0.441955
Ercc1	312.795	-0.022184	0.0846845	0.695801	0.861476
Homer3	657.168	0.280162	0.169875	0.00214928	0.0224731
Crtc1	2899.16	-0.00855682	0.0511121	0.83479	0.930246
Rnf215	571.786	-0.00130839	0.0806662	0.981222	0.99234
Sec14l2	173.389	0.0162613	0.101521	0.777596	0.903029
Aven	256.039	-0.0796567	0.101193	0.197197	0.44611
Crot	1011.87	-0.0259864	0.0600249	0.577353	0.787431
Rps6ka1	295.143	-0.0812381	0.130513	0.185696	0.432483
Snrnp200	6209.58	-0.0115628	0.0302066	0.636742	0.824969
Ciao1	1035.08	-0.0941497	0.0685833	0.0756292	0.252328
Taf6l	486.616	0.174415	0.0931946	0.00839349	0.0595914
Insig2	638.805	-0.0668841	0.101396	0.271093	0.532077
Kpna6	3079.07	-0.0604115	0.059414	0.194223	0.441955
Man1a	658.759	0.0761235	0.128913	0.209489	0.460718
Itpkc	358.677	0.0448117	0.0935784	0.446185	0.696326
Coq8b	665.821	-0.00539903	0.100926	0.925044	0.970422
Brd8	1162.37	-0.0232967	0.0618913	0.625488	0.817504
Kif20a	164.962	0.00081469	0.109914	0.988392	0.995635
Farsa	1437.24	-0.149471	0.0566324	0.00240535	0.024346
Gcdh	502.824	0.11225	0.112752	0.0870237	0.275549
Mast2	3384.07	-0.152258	0.0684057	0.00627702	0.0489533
Dnase2a	460.128	0.118191	0.0782361	0.0430277	0.176967
Rad23a	1440.74	-0.023895	0.0712247	0.648533	0.832957
Calr	7330.61	-0.23207	0.109449	0.00163413	0.0184334
Nfat5	2815.29	0.0210081	0.095981	0.716874	0.872402
Nob1	634.916	-0.00732166	0.0632324	0.880008	0.949353
Ppfia3	4439.47	-0.32007	0.0580809	2.50232e-10	4.67024e-08
Gys1	4127.53	0.0502743	0.0919207	0.393435	0.65034
Ruvbl2	1420.55	-0.176413	0.0728542	0.00261038	0.0259731
Lin7b	685.947	-0.186667	0.0981144	0.00620019	0.0486768
Bax	1396.88	0.100858	0.0675543	0.0562258	0.209558
Tfam	575.508	-0.0433403	0.0917649	0.459234	0.706487
Zfp81	1011.77	-0.0581949	0.0869406	0.318926	0.582177
Efnb3	158.126	-0.0964496	0.169028	0.116141	0.327903
Mmd	1630.67	-0.0764294	0.0667634	0.136068	0.360681
Fam162a	336.013	-0.138208	0.0903232	0.0294344	0.139604
Rpl8	6801.77	-0.116533	0.0624968	0.0225223	0.117248
Grm3	219.804	-0.0189411	0.097368	0.743409	0.885431
Ssbp2	1830.25	0.0231989	0.0900916	0.687273	0.857126
Fancl	109.762	0.143949	0.150378	0.0442073	0.179956
Brinp2	981.161	0.211411	0.129294	0.00605143	0.0480026
Gstm5	1892.1	-0.0740855	0.0757484	0.18117	0.428203
Gstm7	439.827	-0.118563	0.111077	0.072637	0.245802
Stat3	7381.54	-0.219519	0.0975647	0.00157925	0.0180289
Map3k11	1324.05	-0.0805409	0.0740796	0.142699	0.371183
Akt2	1537.13	-0.0936848	0.0539009	0.0367481	0.159613
Dnaja3	2764.65	0.109801	0.0851334	0.0690874	0.238575
Hmox2	1756.2	-0.0882017	0.0609917	0.0699757	0.240368
Cdip1	4452.87	0.0428764	0.055666	0.328009	0.590964
Map3k20	1279.64	0.119825	0.112258	0.0706464	0.242065
Cwc15	867.934	-0.0838112	0.0588926	0.0759614	0.252685
Col5a3	223.863	0.109209	0.122639	0.0966622	0.294287
Dnmt1	1986.03	-0.0318621	0.0587167	0.486746	0.72648
Ppan	724.357	-0.0173745	0.0829684	0.757536	0.89278
Angptl2	140.96	0.0824731	0.143577	0.17242	0.4162
Cacna1e	5324.42	0.544002	0.222456	6.29555e-05	0.00153866
Cacna1b	34781.3	0.0183828	0.0772933	0.73679	0.881144
Trmt10a	446.705	-0.00923309	0.0907734	0.872267	0.946576
Etv1	4995.7	-0.030621	0.130301	0.561033	0.776147
Kifc2	5318.94	0.0521768	0.092423	0.377089	0.636822
Psap	36443.9	0.0556113	0.0602805	0.236223	0.493018
Ikbkg	1483	0.136787	0.0753817	0.0187138	0.103001
Wars2	487.671	0.110135	0.101471	0.0860121	0.273419
Atn1	4370.9	0.0330511	0.0691078	0.521294	0.749102
Phb2	3252.94	0.00781205	0.069795	0.879963	0.949353
Eno2	21593	-0.0154361	0.0571722	0.731302	0.878932
Emg1	522.595	0.0283804	0.0778971	0.606004	0.806824
Lpcat3	1176.1	0.0969532	0.118055	0.130634	0.351727
Atp6v1f	1970.51	-0.00978567	0.0536579	0.818882	0.92304
Clcn5	8972.46	-0.178574	0.0846527	0.00493554	0.041386
Clcn3	6847.94	-0.167432	0.0423144	2.21047e-05	0.000660887
Pde1c	2651.5	-0.181282	0.0911746	0.005913	0.0472313
Utp20	1330.46	0.136094	0.0827631	0.0255962	0.127546
9330159F19Rik	4280.99	-0.123552	0.0869205	0.0451585	0.182351
Cul3	3365.06	-0.0532479	0.0753742	0.329535	0.592643
Large1	2884.15	-0.111015	0.0663015	0.0352923	0.156265
Ddx56	812.683	-0.104955	0.0800066	0.0723987	0.245474
Tmed4	1048.95	-0.0814687	0.0718931	0.131405	0.352955
Col26a1	528.745	-0.0703547	0.11553	0.248003	0.506357
Bid	1195.21	0.0376909	0.095237	0.520049	0.748185
Ralb	2119.84	0.0743312	0.0772725	0.184588	0.431915
Ppp1cc	1970.95	-0.190524	0.0965433	0.00503624	0.0418653
Dnajb11	1289.06	-0.0180242	0.0615114	0.704517	0.866365
Tbccd1	644.864	0.187013	0.0860799	0.00365903	0.0334114
Zfp324	947.613	-0.00540574	0.0559505	0.902744	0.960691
Gab2	2790.31	0.0267052	0.0711667	0.610443	0.808528
Coro1c	6301.04	-0.231218	0.0856947	0.000407177	0.00666118
Tax1bp1	4475.45	-0.153213	0.0623767	0.00361415	0.033149
Ndrg2	485.489	-0.0761225	0.12575	0.211614	0.463077
Mettl17	641.806	-0.000852691	0.0958739	0.988186	0.995622
Arhgef40	1329.75	-0.172288	0.112773	0.0149255	0.0883905
Pnpla6	3420.17	-0.113127	0.0748573	0.0463827	0.186044
Mcoln1	2928.53	0.0841019	0.0695489	0.112555	0.322343
Arhgef18	2827.47	0.0657627	0.065463	0.190244	0.437658
Pkn2	707.455	0.0387415	0.0810984	0.49081	0.729376
Etfb	943.222	-0.0476366	0.0572051	0.28855	0.551149
Stxbp2	605.21	0.0157922	0.105539	0.782109	0.904394
Sgce	364.702	0.0208218	0.0766721	0.702478	0.865658
Chn2	104.796	-0.0435469	0.146232	0.39478	0.651514
Wwox	661.494	-0.0652213	0.0641372	0.187251	0.434525
Slbp	579.521	0.0332032	0.101848	0.569259	0.782416
Aqp1	209.711	0.0316135	0.14806	0.510043	0.74106
Arid3b	240.403	0.0101239	0.0942178	0.860583	0.940251
Polr2e	664.116	-0.1648	0.0978773	0.0138729	0.0842102
Myo9b	2199.41	0.0250447	0.0721162	0.63535	0.823989
Hdac9	210.971	0.478318	0.292869	0.000581388	0.0086821
Mtfp1	122.248	0.123455	0.144937	0.0698337	0.240081
Rab23	979.628	-0.141595	0.0865662	0.0235054	0.120647
Rab11a	4437.73	-0.0617636	0.0600137	0.188255	0.435234
Eif2b2	958.374	-0.0968089	0.0933262	0.117307	0.329829
Dlst	7311.99	0.00132382	0.0561557	0.976201	0.99153
Ulk2	7458.57	0.176751	0.078024	0.00369227	0.0335161
Dgkq	1291.32	0.0419478	0.0748	0.438416	0.691208
Chmp2b	1856.31	0.0035192	0.0624439	0.941646	0.978257
Plod3	1210.84	-0.281112	0.0880718	2.93668e-05	0.000841256
Ap1s1	2534.39	-0.0731011	0.0671119	0.154408	0.388799
Srpk1	3227.67	0.0808926	0.0665675	0.115229	0.32657
Lbr	388.143	-0.0123747	0.10165	0.82945	0.927698
Prcc	2033.18	0.0134792	0.0661779	0.787603	0.907209
Rrnad1	551.133	0.0551507	0.0669809	0.277213	0.539448
Hdgf	2544.05	-0.0738269	0.0726456	0.172014	0.415645
Thop1	2499.58	-0.163442	0.0693187	0.00384733	0.0343915
Apba3	846.155	-0.0928693	0.0904978	0.127654	0.347009
Matk	383.379	-0.0941531	0.105479	0.137071	0.362716
Pias4	1519.33	-0.0386931	0.0696142	0.45533	0.703325
Map2k1	2867.91	-0.10561	0.0522577	0.0179479	0.0997211
Sgta	4400.76	-0.0381645	0.0427039	0.265895	0.526067
Tmem242	778.703	0.0360624	0.0597632	0.437532	0.690498
Dtx2	607.133	-0.0840148	0.0756912	0.131967	0.354156
Rasa4	304.176	-0.148001	0.162114	0.0413998	0.172117
Syt5	2401.97	-0.0964115	0.0712425	0.0761976	0.253197
Hnrnpa2b1	5023.97	-0.15646	0.074679	0.00773011	0.0563586
Ccdc130	360.397	0.00924208	0.0876512	0.871333	0.946063
Mri1	214.855	-0.29421	0.171973	0.00160345	0.0182207
Prkacb	7204.81	0.0742596	0.0733197	0.172021	0.415645
Sgsh	737.575	0.105078	0.106306	0.102512	0.30422
Chd5	7918.55	0.0482399	0.0770145	0.381459	0.640658
Cstb	630.686	-0.0117342	0.0903135	0.838063	0.931571
Sh2b2	546.946	-0.286614	0.202592	0.00321614	0.030311
Pex5	3443.98	0.0169692	0.0513642	0.679744	0.85286
Jkamp	1147.74	0.0693278	0.0697126	0.186815	0.434103
Cd44	3825.8	-0.323744	0.197244	0.00140965	0.0165214
Slc1a2	310.6	0.0679486	0.136836	0.243352	0.500938
Eif2ak4	995.982	-0.00132613	0.0635	0.978252	0.992072
Wdr1	9088.23	-0.150848	0.0437289	0.000196454	0.00386568
Ndrg1	6491.35	0.0289574	0.102241	0.61803	0.813316
Man2b1	1219.88	0.0572818	0.0719327	0.281911	0.544291
Klf5	377.275	0.326086	0.225566	0.00211496	0.0222668
Wdr83	509.553	-0.145451	0.0750421	0.0128016	0.0797266
Prdx2	10382.8	-0.00301776	0.0641267	0.95087	0.98122
Polr2a	6841.58	-0.0251855	0.0534441	0.55277	0.770862
Senp3	1890.4	0.0725566	0.0602491	0.12643	0.345009
Plekha8	690.633	0.0763605	0.0910573	0.204319	0.454822
Ufd1	1453	-0.0113101	0.0666822	0.822017	0.924745
Zfp287	779.088	0.0247328	0.0700881	0.633863	0.823104
Prlr	1005.23	-0.0138723	0.116797	0.799744	0.912688
Letm1	3248.65	-0.147433	0.0766711	0.0127502	0.0795985
Ubqln1	8136.64	-0.0973277	0.0651159	0.0582914	0.214536
Cadm3	25165	-0.096089	0.113966	0.133037	0.35563
Txn2	2814.61	0.0265982	0.0526665	0.525326	0.751565
Slc1a6	281.042	-0.102843	0.0998442	0.104602	0.307648
Crbn	1711.57	-0.125014	0.0698302	0.0234409	0.120612
Msh6	557.466	0.0157131	0.0872163	0.783105	0.904906
Fbxo11	3035.98	0.0131933	0.0426326	0.704044	0.86632
Tbl2	703.041	-0.0153442	0.0799571	0.782104	0.904394
Bud23	334.481	-0.0501688	0.0849481	0.383787	0.642496
Hmox1	905.365	0.260317	0.199586	0.00519034	0.0428516
Mprip	12388.1	0.0326883	0.0479649	0.394654	0.651468
Cic	13235.8	0.155647	0.0649816	0.00402506	0.0355672
Pafah1b3	1331.8	-0.118582	0.0675498	0.0273813	0.132841
Prkaca	7327.93	-0.0302381	0.0460406	0.413471	0.66918
Ddx39a	337.458	-0.279906	0.116351	0.00034299	0.00584364
Dnajb1	1053.65	-0.0128065	0.070717	0.806002	0.91556
Usp40	659.167	0.141536	0.0935778	0.028312	0.135947
Kbtbd4	385.548	0.0191689	0.0864755	0.736736	0.881144
Celf1	2730.25	0.0305549	0.0594331	0.508914	0.74043
Ndufs3	1562.15	-0.114727	0.0499871	0.00873385	0.0613711
Por	3791.8	0.0253272	0.0678322	0.618586	0.813727
Igf1r	8231.01	-0.0669806	0.0939824	0.265151	0.525355
Insr	3056.51	0.416524	0.0861245	4.01525e-09	4.99594e-07
Trim28	4486.9	-0.0192539	0.0622725	0.688054	0.857549
Ube2m	5189.93	-0.0102254	0.0473829	0.789842	0.908085
Adcy9	1497.78	-0.0589296	0.0670796	0.246864	0.504894
Mef2c	150.71	0.286118	0.318789	0.00629916	0.0489667
Ctr9	3232.95	0.00942344	0.0515347	0.819558	0.923328
Eif4g2	42638.4	0.0174936	0.0534142	0.680619	0.853034
Pcyt1a	3266.36	-0.00908643	0.0628924	0.850825	0.937513
Zfp592	1629.93	0.0372624	0.0923878	0.523141	0.750617
Psmd4	3191.09	-0.175698	0.0531392	0.000215059	0.0041587
Insrr	86.8639	0.0397991	0.152418	0.414342	0.670135
Snx6	2002.15	-0.0713827	0.0563651	0.113096	0.323229
Mthfd2	5021.99	0.121264	0.0608288	0.0162068	0.0928267
Kit	3544.98	0.0641481	0.160538	0.232266	0.488846
Tomm40l	1033.91	-0.0233063	0.0776461	0.670999	0.848238
Nr1i3	118.212	-0.101122	0.146326	0.1142	0.324876
Pan2	1171.72	0.0276131	0.0686588	0.59026	0.795931
Cs	18124.5	-0.00930024	0.0340351	0.738535	0.882203
Ampd3	301.501	-0.0724654	0.116176	0.235828	0.492695
Bcas2	1255.88	-0.0526726	0.0631493	0.278442	0.540474
Ctcf	1031.08	-0.103456	0.0853452	0.0853749	0.272329
Pard6a	546.675	-0.0170799	0.0664842	0.733608	0.879816
Pvalb	1574.97	0.00801072	0.124448	0.87804	0.948496
Tfap4	156.125	0.125396	0.143674	0.0667892	0.233802
Ranbp1	1918.45	-0.0507631	0.0716412	0.337777	0.600222
Psmb4	3314.12	-0.272065	0.0569696	4.80362e-08	3.72145e-06
Slc30a4	878.403	-0.0366285	0.0865306	0.523972	0.750753
Bloc1s6	1083.64	-0.0486062	0.0781402	0.381423	0.640658
Metap1	1716.51	0.00599046	0.0496609	0.881067	0.949684
Gpr108	725.66	-0.0399636	0.0600302	0.391316	0.648491
Rsl1d1	1211.09	0.0326069	0.0731179	0.540768	0.76265
Apc	23559.6	0.129066	0.083588	0.0340527	0.152976
Reep5	25577.5	0.0477402	0.080414	0.396158	0.652738
Ergic3	2409.31	-0.147532	0.0666016	0.00693507	0.0522484
Uqcc1	1206.63	-0.0727802	0.107697	0.236098	0.493008
Ncoa2	4983.37	0.115577	0.0609915	0.0213714	0.113422
Nr2c2	2485.33	-0.0416712	0.0475692	0.273759	0.535179
Nr2c1	321.575	0.00638149	0.080687	0.90864	0.964217
Smpd4	1037.2	0.123639	0.0949281	0.052681	0.201279
Pex1	1181.23	0.257836	0.0880093	0.000115116	0.00254579
Kctd20	3882.89	-0.103828	0.0575847	0.029341	0.139384
Ctns	654.292	0.101833	0.0906892	0.0978424	0.29576
Shpk	282.194	0.0754784	0.103173	0.220169	0.474298
Trpv1	82.7712	-0.0120594	0.144319	0.792883	0.909629
Ephb3	538.191	0.00479893	0.0816878	0.931539	0.97396
Tuft1	127.524	-0.150297	0.189647	0.0402172	0.169077
Rcn1	278.494	0.0281968	0.0823955	0.616694	0.812626
Dnase1	171.83	-0.0296218	0.114514	0.59922	0.802429
Trap1	3015.08	-0.111013	0.0569826	0.02003	0.1086
Naa60	2272.05	-0.056629	0.0503636	0.161427	0.400334
1700037C18Rik	195.596	-0.0415237	0.102654	0.48037	0.722403
Ankrd13d	2736.01	-0.17531	0.0461622	3.65127e-05	0.000999475
Tpr	6362.86	-0.0256787	0.0534767	0.545176	0.765395
Odr4	1147.46	0.0475083	0.0904762	0.417336	0.672984
Dhx34	601.964	0.0353479	0.0865868	0.538373	0.761386
Kptn	353.708	-0.0287582	0.0903469	0.618933	0.813864
Napa	8940.26	0.008619	0.0403251	0.794077	0.910109
Sra1	464.588	-0.0317443	0.0706954	0.543535	0.764252
Atp5g1	6151.91	-0.0290568	0.0488135	0.457219	0.704884
Snf8	1094.07	-0.107833	0.0560789	0.0218406	0.114775
Tbcb	2635.81	-0.182863	0.0503948	6.0528e-05	0.00148736
Inpp5k	1138.68	-0.00787558	0.0675008	0.876488	0.948254
Crkl	1659.66	0.0206472	0.0812697	0.711885	0.870199
Clint1	1790.89	0.0429797	0.0481921	0.264894	0.525269
Cdkal1	212.74	-0.0147822	0.100633	0.797446	0.911498
Htra1	100.251	0.0276084	0.112973	0.625104	0.8175
Zbtb17	692.026	-0.0682386	0.0797393	0.228874	0.484345
Fblim1	110.588	-0.456763	0.311518	0.00090306	0.0117589
Ccdc159	278.012	0.03894	0.0881964	0.500968	0.735685
Mob1b	883.057	0.125253	0.0883289	0.0440002	0.179695
Atp6v1b2	14218.4	0.011234	0.0522134	0.787899	0.907267
Eps15l1	2481.67	0.250652	0.0650061	5.24861e-06	0.000203309
Tep1	1375.81	0.172737	0.0612315	0.0010027	0.012655
Ttc5	1355.46	-0.105381	0.0538483	0.0207371	0.111109
Osgep	461.343	-0.0770789	0.11181	0.212619	0.464699
Aamp	2947.55	-0.157848	0.0480273	0.000309552	0.00545503
Tmbim1	280.756	-0.057572	0.12786	0.317769	0.581011
Arpc2	4756.94	-0.125114	0.0638859	0.016649	0.0947102
Kmt2b	4219.25	0.0841134	0.0581488	0.0723307	0.24547
Tmem147	1722.25	-0.0428199	0.0627042	0.374584	0.634331
Rps9	5457.25	-0.0693088	0.0729016	0.199452	0.448727
Tfpt	325.267	0.0379867	0.0933121	0.515931	0.745657
Susd2	2075.82	-0.0405072	0.12859	0.458391	0.705983
Crip2	8273.69	-0.127097	0.0793807	0.0320688	0.147557
Cbfa2t3	2876.19	-0.154877	0.119304	0.0278183	0.134379
Pgrmc1	5804.63	-0.0289744	0.0457614	0.430849	0.684358
Gcat	1661.18	0.176467	0.0990005	0.00936784	0.0643575
Elovl1	895.366	-0.0798254	0.0843662	0.173728	0.418047
Med8	882.197	0.00532487	0.0564316	0.904839	0.961841
Hyi	390.594	-0.0149665	0.0733447	0.77862	0.903346
Nectin4	359.981	-1.26385	0.262753	7.29367e-09	7.61385e-07
Pfdn2	990.443	-0.0910859	0.0869941	0.128852	0.34887
Rnf114	1075.22	-0.0352844	0.0855028	0.537548	0.760976
Steep1	1003.9	0.0880722	0.0698001	0.0984464	0.29693
Neurl1a	1391.08	-0.0605367	0.0921908	0.308821	0.57221
Srm	2712.47	-0.133481	0.0869141	0.0318774	0.147176
Rbm14	1573.59	-0.0362632	0.0943247	0.535135	0.758819
Zdhhc24	916.122	0.0559015	0.0619519	0.243781	0.5014
Bbs1	560.849	-0.0128628	0.108992	0.819656	0.923328
Ndor1	933.928	0.0816138	0.0723371	0.132215	0.354433
Nsmf	3315.31	-0.372294	0.098059	6.66801e-07	3.5557e-05
Pdk1	1311.89	-0.00155848	0.0791817	0.977467	0.991829
Ptbp1	657.877	0.0459772	0.083918	0.421527	0.675891
Mvd	5211.36	0.0560474	0.11121	0.346615	0.607859
Stimate	798.05	-0.0232791	0.0856666	0.68274	0.854375
Sfmbt1	1277.45	-0.00824732	0.0893525	0.885499	0.951339
Rundc3a	7335.34	-0.0786684	0.0499543	0.0573827	0.212703
Slc4a3	1259.08	-0.0166477	0.0779758	0.761696	0.894777
Cdt1	97.2031	-0.04262	0.139591	0.416953	0.672644
Runx1t1	1739.36	0.113078	0.0952793	0.0737282	0.248273
Aprt	1657.12	-0.195712	0.130629	0.00990188	0.0669069
Gtf2h1	1772.48	0.0727762	0.0868146	0.217567	0.470835
Abhd1	89.2695	-0.0860806	0.129011	0.167033	0.408317
Slc5a6	1185.57	0.20016	0.146756	0.0110073	0.0719684
Aplp1	21271.1	-0.0367912	0.0635562	0.449755	0.69893
Qrich1	3952.79	-0.0365745	0.0477657	0.338585	0.600963
P4htm	1666.3	0.00846091	0.0609354	0.857814	0.939072
Usp19	5912.45	-0.00519427	0.0450578	0.887477	0.951763
Pola1	159.085	0.0288868	0.102199	0.618882	0.813864
Cdc42	7761.14	-0.165616	0.0492565	0.000211885	0.00412974
Pknox1	709.616	0.0062531	0.0923036	0.913419	0.965479
D130043K22Rik	5895.25	-0.019401	0.08423	0.731731	0.879362
Acot13	612.594	0.12568	0.0815848	0.0362927	0.158927
Cdk4	1981.61	0.0855374	0.0817895	0.141139	0.369434
B4galnt1	1172.77	-0.170494	0.0683631	0.00245326	0.0247496
Mettl1	467.781	-0.0319343	0.0902591	0.581372	0.789866
Tspan31	1731.42	-0.145999	0.0944055	0.0247227	0.124616
Kif5b	5901.84	0.01453	0.0460605	0.697026	0.862301
Saal1	270.014	-0.00359707	0.0890828	0.949865	0.980511
Cnp	810.656	-0.240296	0.0864704	0.000265724	0.00484918
Sulf2	294.962	0.087269	0.147695	0.153062	0.386999
Sod2	6180.26	-0.0231118	0.0472322	0.543235	0.764227
Tmco6	208.979	-0.0146243	0.0981799	0.799991	0.912688
Stambp	1128.56	0.0392816	0.0689759	0.445871	0.696013
Ezh1	1101.1	0.0652723	0.0722277	0.22318	0.477363
Hap1	470.647	-0.0295323	0.116741	0.597221	0.800758
P3h4	255.629	-0.099476	0.0896202	0.103608	0.306454
Ctnnb1	14121.4	-0.0479667	0.0707702	0.360937	0.620559
Eif1b	1807.11	-0.0472346	0.0647686	0.339329	0.601764
Psmd2	11145.6	-0.161506	0.0342309	7.98211e-07	4.11229e-05
Syngr3	9054.34	-0.173808	0.0666421	0.00173609	0.0193181
Vars	5732.49	0.0516656	0.0615452	0.278164	0.540245
Vwa7	137.502	-0.0379833	0.133886	0.473281	0.717929
Abhd16a	2526.59	-0.130681	0.0595356	0.00923161	0.063599
Neu1	1800.26	0.0195362	0.0886849	0.733442	0.879816
Ddah2	3047.28	-0.187114	0.0909162	0.00459543	0.0393258
Clic1	1854.4	-0.711543	0.132747	1.8156e-09	2.45764e-07
Lsm2	211.07	-0.103235	0.100432	0.103919	0.306825
Pole	172.469	0.0181273	0.12214	0.734779	0.880575
Stx1a	6513.17	-0.162478	0.0672817	0.00342324	0.0319267
Zfp775	441.298	0.0624759	0.100693	0.300976	0.563397
Mrpl49	912.48	0.0191715	0.0670871	0.704153	0.866337
Mark3	2971.41	0.00228029	0.0587957	0.960455	0.985907
Gatad1	1599.08	-0.0913347	0.0710183	0.0909256	0.282264
Pcdha10	922.646	0.05889	0.0862216	0.312049	0.575594
M6pr	1417.35	0.0131113	0.0530548	0.756623	0.892386
Lrrc8a	6551.67	-0.157512	0.0514926	0.000644993	0.009353
Ppp2r1a	18806.6	-0.022607	0.0535562	0.595074	0.799104
Fance	480.969	0.00847113	0.0794477	0.878204	0.94859
Tinf2	229.351	0.131232	0.109813	0.0502175	0.195136
Dus3l	2221.48	-0.0130167	0.067149	0.796627	0.911382
Gtpbp3	1114.12	-0.0054817	0.0652905	0.911963	0.965472
Tgfbr1	692.915	0.119908	0.100262	0.063667	0.226727
Homer1	1206.5	0.0109749	0.0890818	0.848032	0.936026
Arpp19	3946.92	0.0281101	0.0579211	0.535202	0.758819
Bcl2l1	2747.85	-0.126184	0.100393	0.052655	0.201252
Khsrp	4025.01	0.027433	0.0535213	0.518161	0.747369
Ccdc124	1220.51	-0.0697744	0.0695945	0.183628	0.430878
Cct4	5017.47	-0.223772	0.0499661	7.30326e-07	3.81193e-05
0610009B22Rik	281.25	0.0201101	0.0898004	0.726618	0.876759
Cpt1c	2063.44	-0.0176925	0.084179	0.754398	0.891127
Zfp655	1870.38	0.12721	0.0836857	0.0365195	0.159351
Rhoa	4990.1	-0.145081	0.0558197	0.00284755	0.0275683
Zmiz1	8225.51	0.0403023	0.0574188	0.370231	0.629991
Ankrd26	762.707	0.13916	0.104839	0.0373994	0.161173
Aldh16a1	310.773	-0.0241881	0.112023	0.668186	0.846379
Hnrnpa0	4406.34	-0.183368	0.0569076	0.000245831	0.00458606
Prrg2	303.768	0.127904	0.107617	0.0542081	0.205015
Hnrnph1	3682.39	-0.183771	0.0620434	0.000544455	0.00828998
Ift43	132.115	-0.0268719	0.100798	0.643458	0.829179
Arid1a	7570.02	0.0412752	0.0701905	0.428504	0.681425
Ctsd	15159.5	0.0102323	0.0686208	0.841604	0.933331
Rplp1	6576.28	0.00295981	0.0646351	0.952072	0.981822
Hmgcll1	583.276	0.0177026	0.0816198	0.751718	0.88967
Ttc9b	2596.95	-0.0554368	0.10683	0.353763	0.614018
Abhd8	5329.99	-0.100884	0.0580521	0.0345929	0.154278
Ift22	509.136	-0.0970309	0.0921033	0.115007	0.32657
Fzd3	2627.06	0.159472	0.0826217	0.0101188	0.0679996
Mid1ip1	3592.62	0.228518	0.0759002	0.000176757	0.0035752
Ap2s1	4358.78	-0.0453225	0.0581034	0.318582	0.581721
Fhl2	259.55	0.0823467	0.103193	0.185112	0.432281
Emc10	4763.41	-0.0423069	0.0444304	0.235907	0.492777
Clstn3	4088.4	-0.747265	0.111353	6.67316e-13	2.65161e-10
Fbxw9	2034.11	-0.0484811	0.0616229	0.308887	0.572246
Fnbp4	1390.68	0.190402	0.106961	0.0071029	0.0531875
Cers4	3394.09	0.0115653	0.0906273	0.840438	0.933088
Scrn3	543.179	-0.0413377	0.102966	0.482134	0.723377
Phax	920.92	-0.0316974	0.0656262	0.524304	0.750753
Tle1	4344.31	0.032956	0.0726535	0.534994	0.758819
Relt	91.4433	-0.111777	0.195394	0.0777565	0.255895
Snrpb2	587.4	-0.010486	0.0878277	0.854295	0.938319
Ubc	8057.64	-0.0420889	0.0555699	0.33623	0.598855
Prpf31	1153.08	-0.119662	0.0873714	0.0520884	0.200008
Sertad1	142.497	-0.348778	0.229567	0.00152093	0.0175584
Carhsp1	3013.31	-0.230505	0.0867477	0.000461824	0.007308
Herpud2	878.984	0.0654965	0.072521	0.222801	0.477132
Rdh13	2495.42	0.157549	0.0604252	0.00230752	0.0237858
Nutf2	1758.61	0.0419946	0.0535101	0.321575	0.585019
Arpc5	4766.29	-0.0712328	0.0517559	0.090592	0.281512
Elavl2	11992.7	0.0313174	0.0566395	0.481538	0.723115
Pou2f2	199.01	-0.0244907	0.101957	0.672124	0.848569
Nfib	5851.13	0.0737595	0.0713513	0.167646	0.409085
Htr3b	430.838	-0.0862926	0.138391	0.161696	0.400553
Ubqln4	2068.18	-0.243655	0.0946232	0.00043209	0.00697574
Rbfox1	6738.04	-0.0108744	0.0521818	0.794449	0.910109
Rps18	1814.86	-0.0370715	0.0594314	0.422779	0.677125
Rpl10	7331.99	-0.0335338	0.0500261	0.400867	0.656546
Rps15a	2397.69	0.00935239	0.0725826	0.859701	0.940191
Ncaph2	2428.82	-0.04799	0.0593728	0.299633	0.561778
Hipk1	4137.27	0.0247128	0.0544895	0.566723	0.780336
Man1a2	5601.17	-0.0862732	0.0974771	0.163031	0.402689
Acyp1	180.99	0.0670038	0.0974975	0.268206	0.528685
Hdac5	1047.86	0.0456081	0.106044	0.439184	0.69135
Rala	3264.06	-0.0257577	0.0505637	0.523847	0.750753
Vdac3	4182.61	-0.101717	0.0649398	0.0484547	0.190752
Vps72	731.35	-0.0127066	0.0619156	0.790243	0.908213
Gabpa	740.923	-0.00620462	0.106066	0.912958	0.965472
Dynll1	4811.77	-0.215049	0.0863789	0.000993671	0.0125722
Pdcl	1050.54	-0.102203	0.0607795	0.0383563	0.163856
Tmem184b	2253.82	-0.503075	0.110142	2.53144e-08	2.18058e-06
Nf2	5410.9	0.0371914	0.0456117	0.309227	0.572589
Cabp7	507.768	-0.0195189	0.125857	0.710389	0.869381
Zmat5	325.845	0.0213004	0.0709863	0.683827	0.855165
Ewsr1	3256.36	0.117556	0.0739077	0.0378494	0.162407
Ap1b1	4769.55	-0.0056777	0.034446	0.841023	0.933233
Gnat2	124.007	0.42529	0.248913	0.000623432	0.00913458
Bcl2l13	4021.71	-0.204437	0.0798509	0.00105088	0.0131153
Dqx1	356.962	0.0760138	0.0804007	0.184208	0.431513
Lnpk	2185.08	0.111935	0.0621996	0.0271657	0.132107
Pttg1ip	2665.59	0.0912639	0.0569395	0.0497556	0.194085
Trpm2	989.914	-0.0444499	0.087714	0.443321	0.693129
Ube2g2	1867.64	-0.0589207	0.0676262	0.249575	0.508143
Syn2	5165.78	0.0747125	0.0713516	0.162493	0.401925
Elk1	862.858	0.175563	0.0885374	0.00670234	0.0510256
Nav1	15369.2	-0.00641566	0.057014	0.886378	0.951339
Tnpo1	2874.19	-0.19503	0.072116	0.000887738	0.0116331
Rnmt	1267.06	-0.0384638	0.0629894	0.426434	0.679571
Srp14	1805.7	-0.00336722	0.0605192	0.942881	0.978806
6330409D20Rik	78.9892	-1.27546	0.371209	1.10177e-06	5.40703e-05
Cdk9	2088.37	-0.11954	0.0745617	0.0359479	0.158321
Tor2a	266.617	0.120458	0.116246	0.0709229	0.242674
Fpgs	581.801	0.0686327	0.0782361	0.221864	0.476119
Mrtfb	2547.54	0.122709	0.0701128	0.0261643	0.129123
Cbx5	6258.61	-0.0432015	0.0766901	0.431188	0.684719
Vav2	3347.52	-0.0464283	0.0847613	0.418798	0.673994
Ppp2cb	1642.76	-0.148885	0.0560259	0.00231291	0.0238186
Dmap1	480.033	-0.0658287	0.0783046	0.240718	0.498515
Mcu	2100.47	-0.0129879	0.0700322	0.802199	0.914094
Bcr	7566.38	0.0842053	0.0651562	0.0971429	0.295084
Fxyd5	152.943	-0.0486988	0.124846	0.390326	0.647547
Kcnd1	5449.01	-0.00527656	0.0669964	0.916665	0.966609
Tfcp2	675.802	0.0383345	0.0888515	0.508274	0.740106
Pou6f1	2627.35	0.0389268	0.0981025	0.507602	0.740081
Ubp1	2164.28	0.172386	0.0690185	0.00234756	0.0239328
Nuak2	315.225	0.0322832	0.100499	0.580074	0.789455
Cilk1	3124.58	0.033475	0.0620509	0.483837	0.724696
Sdhb	4585.36	-0.032635	0.0395356	0.304024	0.566989
Snap47	8804.9	-0.105184	0.0726156	0.057734	0.213244
Kdsr	968.23	0.0539982	0.102883	0.366333	0.625432
Vps4b	2797.07	-0.000533202	0.0482219	0.989103	0.995651
Rps25	2715.72	0.0568188	0.0703283	0.278887	0.540741
Taz	717.978	0.0160837	0.0689863	0.754276	0.891069
Aldh3a2	3134.02	-0.0620392	0.0532096	0.145263	0.374369
Tmem115	1701.11	0.0135378	0.0548856	0.755692	0.891886
Hyal2	419.374	0.041496	0.0862986	0.471242	0.716637
Ifrd2	153.787	0.0212973	0.109044	0.707701	0.867887
Tusc2	1449	-0.0674489	0.0591435	0.147808	0.378453
Nprl2	838.952	-0.105275	0.0759168	0.0640266	0.227679
Cacna2d2	10219.8	0.153396	0.0733353	0.00821147	0.0585692
Rassf1	463.506	-0.270847	0.116064	0.000484291	0.00756083
Rnf112	1655.66	-0.0376293	0.0949214	0.520585	0.748512
Slc3a2	13209	0.161979	0.10702	0.0187348	0.103071
Nxf1	1800.49	0.113049	0.0880342	0.0657659	0.231524
Stx5a	1198.09	0.0382119	0.075759	0.482713	0.723981
Spire2	1933.2	-0.0201721	0.0668418	0.688802	0.858164
Raver1	1639.92	0.0366636	0.0678939	0.471971	0.717391
2610507B11Rik	6922.83	-0.0423073	0.052365	0.308783	0.57221
AI597479	774.415	0.0447955	0.0695741	0.387961	0.645711
Tmem86a	134.172	-0.0363245	0.124078	0.509188	0.74043
Ifi35	124.191	0.0329285	0.113136	0.562991	0.777806
Nedd8	2291.6	-0.00448798	0.0554024	0.918561	0.967807
Gosr1	2405.21	-0.0547938	0.0687106	0.288619	0.551195
Mrpl52	480.833	-0.0184369	0.0666245	0.713737	0.871034
Kansl3	3986.94	0.209171	0.0546436	1.64125e-05	0.000515739
Ebf3	5626.74	0.17946	0.0883588	0.00565674	0.0457516
Myt1	3706.96	-0.027577	0.0855369	0.628695	0.820106
Faf1	1486.05	-0.220084	0.137954	0.00556623	0.0451679
Mettl16	940.644	0.0209656	0.0901517	0.715768	0.871658
Pigyl	270.876	-0.0745895	0.0896791	0.212116	0.463764
Rbm25	2984.4	0.160641	0.0747309	0.00640477	0.0495876
Psen2	499.537	-0.100504	0.0949991	0.107129	0.312039
Plcd1	385.902	-0.261338	0.14821	0.00215069	0.0224731
Fads1	10603	0.160165	0.0835902	0.0102511	0.0682579
Lmbr1	2285.91	-0.0406464	0.0601014	0.383743	0.642496
Cars	3381.27	0.352611	0.14951	0.000161749	0.00330967
Apip	458.694	0.0192585	0.0724053	0.715763	0.871658
Pdhx	1551.47	0.0355198	0.058246	0.435078	0.688501
Vac14	2173.95	0.0207883	0.0668675	0.679901	0.85286
Akt1s1	2160.95	-0.099487	0.0909374	0.105397	0.308726
Tbrg1	2060.86	-0.0594608	0.108435	0.322406	0.585924
Brf1	1257.2	0.065912	0.0619101	0.171501	0.41484
Odc1	1708.34	-0.0160541	0.110501	0.775356	0.902298
Thg1l	185.888	0.0224198	0.0978576	0.698958	0.863134
Adam19	17067.8	-0.229804	0.0734518	0.000119078	0.00261462
Pabpc4	2647.28	-0.0304259	0.0746305	0.572315	0.784263
Sugp1	1497.61	-0.00844708	0.0661494	0.865877	0.943128
Dhdh	117.206	0.0204256	0.122225	0.703556	0.866124
Zfp790	739.468	0.0253428	0.0731742	0.634143	0.82329
Cpb1	266.231	-0.00298593	0.0945893	0.958644	0.985097
Fsd1	2753.48	-0.170221	0.0756509	0.00432816	0.0376514
Fuz	238.122	-0.026823	0.084835	0.637157	0.825316
Sptbn4	3699.35	0.0152817	0.0718816	0.771626	0.900468
Pgam1	14806.3	-0.0174184	0.0355789	0.545972	0.765837
Evi5	2637.66	0.0221046	0.072694	0.676793	0.850948
Evi5l	4822.2	-0.112904	0.0544221	0.0148544	0.0880541
Snapc2	650.305	0.0157866	0.0774864	0.773013	0.901445
Git1	5003.34	-0.0134729	0.0508761	0.741316	0.88441
Gltp	99.481	-0.148391	0.179048	0.0417238	0.173048
Bnip2	663.564	0.00765526	0.0934027	0.894236	0.956263
Ccnt1	2037.76	0.0891781	0.071905	0.100771	0.301579
Brms1l	1023.26	0.0699964	0.0885041	0.237753	0.49452
Med15	2427.61	0.0650321	0.069004	0.211387	0.462829
Dhdds	1861.48	-0.0299637	0.0455501	0.412982	0.668695
Ubxn11	91.5356	-0.00628013	0.113814	0.909365	0.964245
Tjap1	526.323	0.0340895	0.0876376	0.553973	0.771353
Rpl15	5987.72	-0.0192313	0.0484741	0.622043	0.815717
Tmem167	1736.03	0.0255956	0.0648342	0.603991	0.805506
Mplkip	291.529	0.0234318	0.097075	0.686309	0.856877
Rpa3	113.397	0.0530392	0.118523	0.363352	0.622327
Tnpo3	3068.66	-0.0392684	0.052031	0.342026	0.604059
Ttll5	1797.31	0.10716	0.0861995	0.0769545	0.254592
Zfp715	851.965	-0.000225395	0.0774382	0.996709	0.998492
Rps5	4558.49	0.00260356	0.0602314	0.955665	0.983777
Adgrl1	18053.6	-0.0420294	0.0660977	0.401501	0.65706
Amotl1	2370.32	0.0982394	0.109629	0.124766	0.34225
Etv5	4333.42	-0.755666	0.537924	0.000237496	0.00448693
Gfod2	1689.93	-0.184658	0.0842665	0.00369172	0.0335161
Atp6v0d1	10435.7	0.0155824	0.0371496	0.606361	0.806824
Ptprs	41282.9	-0.145764	0.0787863	0.0150576	0.0890016
Slc41a1	693.066	-0.065461	0.0911111	0.271842	0.533102
Iglon5	3384.03	-0.00980882	0.0868574	0.863246	0.942096
Igf2bp1	209.371	-0.0098911	0.168204	0.787143	0.906934
Zfp651	4124.08	0.0252331	0.0538935	0.554853	0.771547
Nelfb	2106.17	-0.0189138	0.0777882	0.730273	0.878228
Tmem175	1275.77	0.0802496	0.0806695	0.162914	0.402563
Tango2	1959.7	-0.0187682	0.0764106	0.730088	0.878228
Ndufs2	4236.19	0.00343517	0.0486767	0.930449	0.973274
Atraid	733.746	0.017239	0.0653077	0.728118	0.877297
Cad	2472.04	-0.0107537	0.0912105	0.851602	0.937825
Sh3bp5l	2419.22	0.116475	0.0699611	0.0335246	0.151544
Atad1	3521.38	0.102723	0.0650522	0.0467516	0.186976
Pten	13857.5	0.134814	0.0633801	0.0101716	0.068156
Pea15a	5261.74	-0.387184	0.12463	9.91519e-06	0.000343077
Timm23	1645.52	-0.0369585	0.0505478	0.358763	0.618336
Trnt1	938.064	0.0275946	0.069596	0.59367	0.798257
Ehmt2	4848.57	0.0551082	0.0551565	0.206948	0.45717
Elof1	628.48	-0.0553982	0.0826526	0.332637	0.59521
Med16	2116.4	-0.15141	0.0804001	0.0128121	0.0797468
St3gal1	783.433	0.123763	0.11073	0.0626679	0.22503
Tmem259	3974.17	-0.0746512	0.0626485	0.127289	0.346718
Rnf170	713.583	0.143063	0.0688067	0.00998795	0.0673408
Clip3	18570.1	-0.100719	0.0744202	0.0720613	0.245254
Dedd	770.136	-0.0686601	0.0630259	0.160636	0.398774
Nit1	705.515	-0.0944206	0.0715569	0.0827445	0.266749
Prdm15	1523.55	-0.0146065	0.128654	0.7758	0.902304
Rnf168	776.095	-0.0232674	0.0794213	0.674623	0.850128
Dynlt2b	228.959	-0.0381701	0.0823596	0.499786	0.734679
Chp1	3901.39	0.00700073	0.0593753	0.879879	0.949353
Klhl3	1182.43	0.154435	0.100262	0.0210673	0.11239
Tvp23b	354.529	0.0434045	0.0873748	0.453306	0.701979
Dnajc7	4061.29	-0.00153004	0.0558661	0.972382	0.990371
Cacybp	2069.09	-0.21771	0.0838375	0.000717345	0.0100412
Cluap1	386.771	0.00472759	0.0833528	0.933019	0.974483
Zswim7	229.631	0.0289573	0.0913911	0.617238	0.812909
Pigl	211.422	0.205247	0.129715	0.00735185	0.0543905
Ndufa2	1305.73	0.00665648	0.0626106	0.890079	0.95364
Pam16	310.72	-0.0783235	0.0873183	0.187447	0.434672
Glis2	923.732	0.00127606	0.090483	0.982248	0.993051
Cox6c	2534.55	0.105553	0.082776	0.0756741	0.252328
Bicc1	323.49	0.0327728	0.101159	0.57434	0.785526
Ube2z	4604.91	-0.103284	0.0449997	0.00964232	0.065621
Tmem87b	3650.82	0.00928559	0.0731726	0.861299	0.94064
Anapc1	5093.01	0.0199039	0.0785429	0.717977	0.873093
Tsg101	1557.41	-0.0370452	0.0653965	0.455921	0.703851
Hps5	1208.91	0.0437467	0.0669247	0.386806	0.644769
Map3k4	1662.94	-0.0414485	0.0644206	0.399396	0.655268
Piezo1	477.112	0.000311903	0.108592	0.995577	0.998344
Rnf166	287.904	0.0537509	0.0974181	0.367352	0.626722
Ankrd28	1895.48	0.0562847	0.0829131	0.325856	0.589222
Ankrd52	8978.12	-0.00801979	0.045168	0.827304	0.926851
Pkd2l2	178.44	0.118189	0.134453	0.0785358	0.257152
Srp19	688.387	0.0744418	0.0682919	0.152159	0.386099
Wdfy2	2710.81	-0.0410477	0.0627291	0.394699	0.651468
Rbsn	1950.56	0.00945956	0.0689657	0.853869	0.938319
Mrps25	1393.23	-0.04973	0.0867392	0.391172	0.648427
Dguok	492.275	0.113371	0.0894464	0.0667925	0.233802
Camta1	9352.56	-0.267249	0.0807433	2.65913e-05	0.000776189
Csf1	220.204	0.0250622	0.114581	0.654289	0.837354
Strip1	2957.2	-0.111511	0.0654722	0.0331567	0.150667
Kif1a	107472	0.0726923	0.0737559	0.182345	0.429187
Slc25a11	2528.65	0.00200769	0.0608017	0.966042	0.987691
Cmc2	249.718	-0.0558608	0.108766	0.349542	0.610125
Chfr	2235.65	0.0191955	0.0647326	0.696956	0.862301
Tex261	1661.37	0.0141678	0.0683185	0.781453	0.904306
Fam120b	3174.21	0.0969243	0.0472472	0.0179319	0.0996773
Tbp	832.818	0.0617676	0.0757104	0.261237	0.521204
Psmb1	3547.64	-0.150195	0.0517574	0.00115091	0.0141064
Pdcd2	820.483	0.00664553	0.0735437	0.900741	0.95976
Dll1	148.03	-0.0366522	0.112117	0.523475	0.750727
Nol3	2530.33	-0.00584985	0.0806757	0.916214	0.966609
Fhod1	90.3471	0.0204195	0.135693	0.681214	0.853034
Slc9a5	263.139	-0.187262	0.148967	0.0156459	0.09078
Elmo3	122.929	0.0740566	0.123042	0.223597	0.477443
4931428F04Rik	3931.3	-0.145849	0.073394	0.0115428	0.0742087
Tppp3	9232.13	-0.0703242	0.102277	0.249663	0.508239
Msh3	700.462	0.01901	0.104537	0.740337	0.88367
Tmem208	707.909	-0.049943	0.0833911	0.382572	0.641858
E2f4	793.494	-0.0386709	0.0695105	0.455157	0.703325
Surf4	5078.96	-0.104919	0.0721976	0.0574607	0.212703
Surf2	785.54	0.0515256	0.0674227	0.311571	0.57523
Dnajb9	726.244	0.117868	0.0842182	0.0514988	0.198797
Naf1	109.687	0.0285365	0.131188	0.584119	0.791866
Yes1	190.68	0.0190475	0.122231	0.722107	0.875038
Ppp1cb	2991.87	-0.00181351	0.0614898	0.969575	0.989134
Gorasp2	2733.05	-0.0304226	0.043638	0.386034	0.64414
Tsen15	586.798	0.0443672	0.0843554	0.438411	0.691208
Efr3a	1721.19	0.015994	0.092812	0.78159	0.904343
Trappc2l	713.684	0.0449772	0.0775616	0.415505	0.671396
Acsf3	1057.81	0.0551323	0.0692533	0.288229	0.550877
Ddx19a	675.828	0.0207479	0.0775229	0.704951	0.866365
Galns	258.597	0.010173	0.078938	0.853624	0.938293
Rabl6	2374.99	-0.0561299	0.0614917	0.239221	0.496584
Edf1	2806.27	0.0138271	0.0540705	0.74764	0.887625
Npdc1	10209.6	-0.060801	0.0481279	0.119625	0.333909
Fbxw5	2266.73	0.166431	0.0524128	0.000387734	0.00639372
Ube2i	2307.1	-0.0494331	0.0520435	0.232687	0.48937
Tsr3	600.588	-0.0121953	0.0667008	0.808387	0.917169
Unkl	1261.95	-0.00807366	0.0910985	0.888224	0.952324
Actn1	1388.01	-0.116656	0.0647245	0.0255537	0.127386
Sirt2	3045.64	-0.0190653	0.0742159	0.722091	0.875038
Hnrnpl	4243.72	-0.260314	0.0989116	0.000262341	0.00479454
Nolc1	1598.44	0.00334765	0.0645688	0.945763	0.979833
Casd1	759.93	-0.166714	0.093452	0.0113717	0.073686
Cnksr3	124.937	-0.0878068	0.156032	0.146227	0.375855
Mtmr1	849.992	0.0754188	0.075673	0.173585	0.417867
Hmgb3	1821.11	-0.0222997	0.0669824	0.658443	0.839978
Map2	19909.6	0.106055	0.0926879	0.088346	0.277401
Abca1	1633.4	-1.17521	0.262905	4.7445e-08	3.69891e-06
Nipsnap3b	1111.91	-0.189983	0.0678404	0.000760959	0.0103743
Lage3	113.186	-0.024819	0.10368	0.667258	0.845866
Ubl4a	2215.73	0.0223049	0.067025	0.658503	0.839978
Gdi1	14009.5	-0.0778428	0.0516493	0.0665533	0.23323
Sash1	161.949	-0.00237037	0.12128	0.964349	0.986943
Zdhhc12	754.411	-0.123844	0.0768255	0.0331554	0.150667
Endog	281.56	-0.0987936	0.0930206	0.110304	0.317607
Golga7	1512.53	-0.00320462	0.0629871	0.947178	0.980006
Xk	224.111	0.061626	0.102468	0.307478	0.571012
Clpx	735.141	-0.044658	0.074239	0.407897	0.66356
Trabd	1400.92	-0.175162	0.0757118	0.00342386	0.0319267
Dennd6b	1613.9	-0.0512483	0.0529733	0.223505	0.477443
Ager	107.516	0.0281382	0.124364	0.601681	0.803747
Atf6b	3229.03	-0.0939545	0.0577692	0.0463515	0.18598
Ppt2	693.307	-0.0281993	0.0934123	0.627311	0.818821
Prrt1	181.943	-0.0418685	0.120766	0.458499	0.706063
Rnf5	1143	-0.021058	0.0779592	0.701505	0.865152
Cacfd1	2345.38	-0.0167271	0.0667227	0.739499	0.882926
Hivep2	4889.21	0.0203086	0.0610083	0.667216	0.845866
Arnt	1439.08	-0.279117	0.0933901	6.0615e-05	0.00148736
Mocs2	1031.81	0.00243907	0.066449	0.961217	0.986206
Nat9	289.427	-0.0844188	0.0997447	0.173295	0.41733
Atp6v0e	548.316	-0.00370779	0.0819361	0.947133	0.980006
Zfp318	4733.74	0.16606	0.046893	0.000112111	0.00249484
Ttbk1	17491.4	-0.195728	0.0637407	0.000308536	0.00544998
Srf	605.578	0.00947922	0.0917914	0.869084	0.94499
Steap1	95.9449	0.0168173	0.144033	0.718073	0.873093
Steap2	320.249	0.0623513	0.112461	0.299944	0.561942
Hspa8	56024.9	-0.126511	0.0740245	0.0267457	0.130944
Serac1	1235.26	0.0562879	0.0842148	0.328841	0.591837
Pdzd11	691.894	-0.010003	0.0713412	0.848617	0.936401
Psma2	1877.51	-0.209378	0.0670713	0.000195752	0.00385804
Mrpl32	403.034	-0.0287886	0.0830813	0.610476	0.808528
Setdb1	2602.02	-0.172719	0.0580683	0.000645522	0.009353
Arnt2	4966.48	0.121351	0.0568684	0.0118723	0.0755853
Prune1	2354.47	-0.145794	0.0612474	0.00486289	0.0409847
Cers2	1805.65	-0.249298	0.092182	0.000269093	0.00488893
Capza2	3951.29	-0.0701941	0.0608386	0.141358	0.369848
Plekho1	551.691	-0.0432534	0.0925455	0.460783	0.707986
Vps45	661.975	-0.0661558	0.0893469	0.26439	0.524722
Prpf3	545.728	0.0401405	0.0731918	0.452636	0.70133
Anp32e	1218.46	-0.0930103	0.109977	0.142983	0.371183
Aph1a	1431.99	0.0573848	0.0767212	0.298968	0.561739
Tab2	2270.7	0.129123	0.0812267	0.031603	0.146293
Ppil4	947.569	0.0253904	0.069309	0.622503	0.815753
Cnih1	3325.44	0.0373199	0.0599586	0.422918	0.677175
Eps8	365.077	0.0459515	0.115237	0.427757	0.680844
Med22	1345.35	-0.0282739	0.0644641	0.565151	0.779741
Surf1	883.385	0.0472589	0.0688074	0.359271	0.618729
Med28	793.029	-0.0645288	0.0753813	0.240092	0.498011
Qdpr	2375.35	0.0133503	0.048551	0.733222	0.879781
Tnr	502.617	-0.0576617	0.127428	0.317709	0.580988
Sqstm1	15422.6	-0.103488	0.052988	0.0212708	0.113235
Nfe2l2	1136.99	-0.0286855	0.0972334	0.62228	0.815753
Rxra	617.454	-0.19189	0.104369	0.00624238	0.0488833
Prpsap1	1585.49	-0.130916	0.0832272	0.0314877	0.146254
Fam184b	2059.7	0.228376	0.0907454	0.00069637	0.00985964
Ncapg	97.4436	0.083057	0.1362	0.174991	0.419855
Lcorl	3468.55	0.250967	0.127458	0.00162128	0.0183387
Lta4h	1301.43	-0.128274	0.0653736	0.0158408	0.0913522
Dstn	8016.28	0.0376242	0.0497276	0.342932	0.604844
Macroh2a1	1602.97	-0.189788	0.0730861	0.00130639	0.015488
Gtf2ird2	486.929	0.0779388	0.0820133	0.17802	0.423494
Bola1	328.919	-0.042916	0.0790786	0.441072	0.692559
Castor2	2667.19	0.0440632	0.0904022	0.45064	0.699734
Wnt11	240.176	-0.31731	0.276476	0.00383822	0.0343349
Adss	1429.5	-0.0553593	0.072232	0.299191	0.561739
Cacna1d	889.434	-0.0263241	0.10373	0.648823	0.833006
Actr8	789.517	-0.0415741	0.0665596	0.408847	0.664491
Lrrc27	318.401	0.116864	0.114365	0.077431	0.25523
Stk32c	3236.94	-0.121235	0.067307	0.0241587	0.122716
Fnta	1334.86	-0.187298	0.0709232	0.00122837	0.014762
Mtrex	1788.25	0.0138744	0.0553466	0.751451	0.88967
Celsr1	263.781	0.109774	0.204874	0.0762524	0.253311
Stard13	210.395	0.0226144	0.102088	0.695456	0.861426
Tenm1	921.022	0.236019	0.187981	0.00751565	0.0553364
Camk1g	160.28	-0.0153434	0.111136	0.784442	0.905591
Utp25	714.354	0.00440704	0.100888	0.938779	0.977275
Syt14	1268.49	0.154878	0.0571115	0.00182666	0.0200674
Lonrf3	96.7857	0.0258394	0.145181	0.587735	0.794351
Atp5e	1221.32	0.0469959	0.0950663	0.426235	0.679571
Nelfcd	741.39	-0.125176	0.0835501	0.0391365	0.166236
Ctsz	420.44	-0.0976998	0.12862	0.127671	0.347009
Prelid3b	598.344	-0.0250398	0.0876824	0.662382	0.842785
Sertad4	192.127	0.852822	0.261472	5.35374e-06	0.000206731
Ube2a	1353.28	-0.289454	0.0804877	5.52602e-06	0.000212717
Slc25a5	5351.5	-0.148756	0.0531891	0.00158576	0.018053
Ppdpf	1356.24	-0.0270842	0.0667891	0.59073	0.796302
Kcnq2	18086.8	0.0104471	0.0641119	0.831056	0.928521
Eef1a2	11484.4	-0.00954859	0.0896758	0.867702	0.94413
Col20a1	123.442	0.0231968	0.112757	0.679853	0.85286
Pls3	795.024	-0.0571127	0.0910946	0.334141	0.596947
Mpped2	734.111	-0.0309837	0.079647	0.577511	0.787431
Nkap	630.064	0.060878	0.0948747	0.309105	0.572564
Ndufa1	696.035	0.017102	0.0858513	0.76364	0.89533
E2f3	1461.3	0.0115962	0.0567931	0.795483	0.910665
Cr1l	601.117	-0.00313387	0.0772043	0.954205	0.982686
Ppfibp1	809.11	-0.247731	0.110577	0.000924058	0.0119322
Cd46	147.3	0.128846	0.13131	0.0603133	0.21948
Plgrkt	198.888	-0.0695953	0.123573	0.247077	0.505145
Cd274	95.3507	0.118465	0.158014	0.0771379	0.254605
Gtf3a	686.378	0.00766613	0.0615611	0.872002	0.946455
Mtif3	369.77	-0.0387028	0.110072	0.504135	0.738253
Lnx2	844.524	0.150162	0.110687	0.0288437	0.137659
Dyrk3	570.165	0.107542	0.0813263	0.068442	0.237484
Mapkapk2	515.36	-0.0729179	0.0864347	0.215973	0.469392
Lamp2	4332.01	0.111154	0.0653658	0.0334751	0.151431
Atxn10	8770.85	-0.0771517	0.0389103	0.0231976	0.11951
Foxred2	455.755	0.00184923	0.100405	0.974301	0.990708
Eif3d	3353.86	-0.156619	0.0756053	0.00808968	0.0579654
H3f3b	2601.52	-0.121464	0.0916863	0.0534613	0.202939
Nup50	1435.56	0.0350175	0.0542152	0.413933	0.669841
Ift27	244.473	0.0588214	0.0916292	0.321288	0.584928
Pacsin2	2182.99	0.131762	0.0856631	0.0327683	0.149774
Ttll12	2084.67	-0.0939771	0.0847752	0.114129	0.324826
Scube1	227.236	-0.0112834	0.09142	0.84445	0.934334
Tox4	2110.36	0.0190687	0.0711295	0.71568	0.871658
Mrps18c	210.666	-0.124788	0.10088	0.0553022	0.207624
Srsf6	3799.34	-0.00855919	0.0674351	0.865784	0.943113
Plcg1	6059.06	0.0263587	0.0400704	0.414479	0.670195
Kctd2	686.073	0.160433	0.0909305	0.0133048	0.0819032
Kctd5	1608.57	-0.0208913	0.0645822	0.671189	0.848238
Etaa1	221.351	0.058335	0.0958393	0.329289	0.592384
Nbr1	3489.44	0.015757	0.0529721	0.709003	0.868745
Cyth1	1162.8	0.0796363	0.0599319	0.0944394	0.290318
Rnd3	690.443	-0.0311215	0.109676	0.587423	0.794104
Cntnap1	15907	0.0165125	0.0929164	0.774764	0.902251
Nt5c3b	833.236	-0.031433	0.0642245	0.521462	0.749256
Coa3	1026.63	-0.13284	0.0773875	0.0238812	0.121759
Med24	2049.59	-0.00966985	0.0650969	0.845059	0.934343
Psmd3	4848	-0.20347	0.051355	1.09126e-05	0.000370046
Exosc10	2041.35	-0.079577	0.0686539	0.128621	0.348516
Glod4	765.915	-0.0945985	0.0934966	0.125298	0.342983
Vps53	3163.49	-0.184106	0.0609804	0.000456553	0.00726843
Taok1	11945.8	0.0734714	0.0622854	0.131385	0.352955
Dnttip1	651.16	-0.0500479	0.0969363	0.399217	0.655238
Acot8	406.589	-0.109195	0.0868338	0.0728987	0.246403
Mpp2	2974.04	-0.791547	0.0967991	1.12345e-17	1.63745e-14
Nlk	4049.14	0.0039487	0.0731657	0.940754	0.978042
Traf4	2692.34	-0.384508	0.106528	1.36925e-06	6.53737e-05
Aldoc	3178.83	0.082376	0.0831406	0.158546	0.395419
Stac2	500.224	-0.104153	0.169024	0.0999856	0.30003
Rpl19	5956.09	0.00154267	0.056789	0.972513	0.990371
Nek8	370.418	0.125773	0.118139	0.0620607	0.223658
Cacnb4	2320.91	-0.0302452	0.0839608	0.594108	0.798584
Arl5b	2034.37	0.0667991	0.0732826	0.216974	0.469881
Zfp207	3239.54	0.0375935	0.058794	0.412261	0.668101
Psmd11	2689.52	-0.196021	0.0928013	0.0034373	0.031944
C1qtnf1	1390.37	0.00520957	0.144024	0.908905	0.96423
Timp2	18137.8	-0.0188326	0.115204	0.733779	0.879849
Zc3h18	1393.89	0.00220128	0.0743668	0.967231	0.988534
Top2b	3357.19	-0.130191	0.116615	0.0545445	0.20575
Rarb	118.574	0.0444985	0.13169	0.415303	0.671175
Suz12	1476.54	0.0258585	0.0794787	0.64116	0.827187
Atad5	247.45	0.192607	0.12394	0.00968113	0.0657399
Crlf3	881.592	-0.00181097	0.0770635	0.973504	0.990634
Tnfaip1	3295.02	-0.286606	0.0740584	1.97105e-06	8.76512e-05
Abr	11373	-0.0886714	0.0804819	0.125115	0.342776
Rab11fip4	6158.63	0.0151708	0.0434309	0.667398	0.84587
Slc35c2	1461.85	-0.0913421	0.0775302	0.108015	0.31367
Zfp334	1843	-0.0242703	0.0658469	0.62653	0.818495
Elmo2	3415.16	0.0862938	0.0610425	0.0758049	0.252574
Wsb1	3079.58	0.0440006	0.0591491	0.339779	0.602142
Ttpal	2307.85	-0.0319899	0.061096	0.498418	0.733782
Rhot1	2229.57	-0.0146244	0.052897	0.728829	0.877786
Serinc3	8624.69	-0.0204492	0.0514519	0.618954	0.813864
Pgs1	3047.13	-0.0474916	0.0584982	0.298846	0.561739
Pigt	3656.43	-0.00857393	0.0479033	0.824953	0.926439
Etv4	842.128	-0.0146804	0.150301	0.73965	0.88302
Dbndd2	669.499	-0.0482603	0.10055	0.41618	0.671982
Slc12a5	115.176	0.129996	0.194871	0.0571541	0.211928
Ghdc	615.258	-0.194054	0.0865457	0.00273282	0.0268017
Slc12a7	425.962	-0.0202428	0.120178	0.708875	0.868675
Ctsa	3095.23	0.154633	0.0784409	0.0102294	0.0682579
Zswim1	710.201	-0.0795203	0.0712341	0.138053	0.364296
Slc12a4	371.235	-0.213883	0.131879	0.00592201	0.0472433
Myo1c	1734.35	-0.13831	0.0878111	0.0274667	0.133202
Crk	4165.11	-0.043743	0.0587196	0.339764	0.602142
Cox7c	3981.63	0.0286279	0.071379	0.585763	0.792992
Pitpna	9271.08	-0.0976864	0.0548915	0.0325712	0.149206
Mlx	570.912	-0.0508736	0.0897988	0.385498	0.643787
Retreg3	1975.94	0.00937783	0.0553473	0.830606	0.928238
Rab5a	2370.32	-0.103051	0.0598912	0.0351094	0.155623
Nkiras2	2676.19	0.131097	0.0511304	0.00374461	0.033792
Ppp2r5c	3752.81	-0.0465344	0.0551871	0.285173	0.548013
Ift52	711.94	-0.00332861	0.0617367	0.944349	0.97959
B4galt5	4353.1	0.0703668	0.0894445	0.237026	0.493691
Gdap1l1	5053.95	0.0612608	0.0474223	0.112489	0.322316
Cadps2	347.472	0.0233864	0.157094	0.590097	0.795797
Ddx27	909.859	-0.0190409	0.0605687	0.68527	0.856177
Cyth3	2982.77	-0.151394	0.094746	0.0206318	0.110761
Rac3	4134.71	-0.0390844	0.0742522	0.468092	0.713765
Rrp7a	2951.2	-0.193798	0.0759479	0.00134552	0.0158756
Cyb5r3	4804.56	-0.000488016	0.0652884	0.992146	0.997119
Ints2	1051.53	0.0659166	0.0902891	0.267509	0.527735
Med13l	2400.87	0.0457151	0.0713726	0.386076	0.64414
H2bc4	1506.43	0.0112647	0.1335	0.81991	0.923439
Mafk	508.136	-0.00312961	0.0986093	0.956612	0.984189
Med1	1884.07	0.18551	0.0829795	0.00330444	0.0310244
Stard3	432.171	0.0161329	0.0908468	0.779197	0.903572
Vmp1	1403.41	-0.0968003	0.0950863	0.119388	0.333626
Uchl5	655.893	0.0107858	0.0760032	0.842256	0.933433
Glrx2	1004.68	-0.0121708	0.0614391	0.79779	0.911696
Ro60	4112.41	0.058629	0.0460695	0.11797	0.331166
Stk4	1426.81	0.119204	0.0698586	0.0298633	0.141049
Pmp22	308.574	-0.210967	0.179042	0.0117358	0.075019
Psmb6	3370.14	-0.126621	0.0511185	0.00492702	0.0413427
Spag7	781.012	-0.00439912	0.0573411	0.922308	0.969451
Pfn1	7666.14	-0.205299	0.0552444	2.75161e-05	0.000797512
Tomm34	1762.56	-0.103189	0.0683337	0.0529962	0.20217
Ywhab	23459.5	-0.0134495	0.045359	0.714864	0.871419
Ksr1	1725.68	0.0394147	0.0752163	0.467523	0.713359
Gpx3	298.38	-0.111908	0.134373	0.0910868	0.282517
Anxa6	24471.1	-0.0612772	0.0604137	0.193922	0.441621
Zkscan6	277.916	0.0274757	0.0834282	0.62718	0.818737
Kpna2	1811.87	-0.202104	0.0874242	0.00198361	0.0213254
Smurf2	1296.81	0.0642943	0.0663393	0.204176	0.454799
Cep95	128.541	-0.0358201	0.117099	0.525849	0.751763
Vezf1	782.225	0.0417982	0.0732865	0.434765	0.688182
Cuedc1	1825.72	0.0126165	0.058815	0.783748	0.905288
Srsf1	4090.18	0.00607122	0.0533449	0.886542	0.951339
Kif3a	6132.36	-0.0739302	0.0443354	0.047831	0.189022
Septin8	3256.48	-0.0579103	0.0943142	0.331347	0.593838
Mtmr4	6903.58	-0.0195391	0.0632706	0.687088	0.856981
Mrm1	1152.02	-0.0119499	0.088616	0.834588	0.93019
Mapt	62030.5	-0.0478839	0.0882473	0.410815	0.66637
Kansl1	3082.46	0.0432762	0.0709315	0.409788	0.665494
Gid4	845.863	-0.0197553	0.0679498	0.697977	0.862575
Myo1b	1988.7	0.433708	0.114384	5.70215e-07	3.16392e-05
Dhx40	464.707	-0.0585652	0.0854605	0.313074	0.576723
Akap1	1945.25	0.412103	0.0896589	1.3579e-08	1.29664e-06
Nol11	771.99	-0.00709681	0.0842732	0.899966	0.959227
Derl2	1143.2	0.0915994	0.0636694	0.0687762	0.238041
C1qbp	2122.96	0.0312551	0.0580665	0.49125	0.729792
Rpain	186.002	0.147543	0.135043	0.0383285	0.163856
6330403K07Rik	330.352	0.0133845	0.124091	0.799127	0.912293
Chd3	13102.4	0.00664505	0.0879829	0.907333	0.963577
Kdm6b	3317.81	0.0169797	0.0744425	0.751739	0.88967
Appbp2	4190.85	-0.0579166	0.0561323	0.191926	0.439677
Ncor1	9523.73	0.018855	0.0565163	0.671872	0.848501
Trpv2	1294.54	-0.106235	0.100189	0.0951997	0.291782
Cenpv	279.365	-0.0131654	0.083656	0.815366	0.92123
Pcgf2	889.706	-0.0281653	0.0964595	0.628433	0.819939
Cwc25	946.534	-0.0239536	0.0534356	0.572443	0.784263
Pip4k2b	9726.72	-0.034537	0.0649458	0.484749	0.725277
Trim37	11733.2	0.0331161	0.0476435	0.385437	0.643787
Ctdnep1	1374.89	-0.126388	0.0781076	0.0315114	0.146293
Elp5	2229.74	-0.146456	0.080387	0.0156642	0.0908407
Gabarap	5108.04	0.00657839	0.0439923	0.854583	0.938319
Phf23	1606.87	0.00651124	0.046668	0.863551	0.942096
Acadvl	1125.16	-0.393523	0.123448	7.06647e-06	0.000261396
G3bp1	3276.97	0.0483688	0.0683567	0.346153	0.60756
Atox1	735.686	0.00894485	0.0718626	0.865012	0.942919
Mief2	531.043	0.0137796	0.0697414	0.789911	0.908085
Dusp14	147.834	0.0150575	0.123087	0.776358	0.902655
Tada2a	477.634	0.13072	0.0915968	0.0392335	0.166361
Pnpo	588.947	-0.0416436	0.089907	0.474576	0.718496
Cog1	2334.06	-0.055791	0.0524822	0.182801	0.429803
Cbx1	928.11	0.0820585	0.0771011	0.144703	0.373444
Cdk5rap3	781.447	-0.0808771	0.0921579	0.182211	0.429154
Slc25a39	5431.07	0.0307657	0.0659459	0.537904	0.761161
Sp2	447.423	0.0170656	0.0781621	0.756174	0.892113
Aatf	953.125	0.0323871	0.066709	0.520037	0.748185
Dync1h1	122199	0.0320625	0.0758503	0.555371	0.771693
Pex12	309.097	0.10685	0.101111	0.09425	0.289808
Ndel1	3653.75	0.0006413	0.0522999	0.98778	0.995457
Slc25a35	228.202	-0.0603594	0.104838	0.316722	0.580304
Zbtb4	2623.98	-0.254837	0.0732698	1.97752e-05	0.000601459
Mpdu1	794.839	-0.0745137	0.0793339	0.18961	0.436646
Fxr2	3617.59	-0.0449047	0.0692131	0.385219	0.643787
Atp5g3	7451.88	-0.00877467	0.0613193	0.853267	0.938196
Acsl1	2670.94	0.0755901	0.0815981	0.189647	0.43665
Abca5	4970.94	0.00611852	0.060707	0.896642	0.957697
Smyd4	395.29	0.520614	0.189555	2.69009e-05	0.000783369
Zfyve27	4407.87	-0.0108998	0.0522236	0.794114	0.910109
Avpi1	314.416	0.0195737	0.112402	0.726929	0.876842
Rad51d	459.387	-0.0178195	0.0890111	0.756115	0.892113
Pank3	10190.6	0.0877512	0.0751577	0.115217	0.32657
Rars	3226.75	0.0718683	0.0899551	0.228602	0.484085
Wwc1	293.011	-0.192876	0.182093	0.0174154	0.0977323
Mrpl58	847.051	-0.0401383	0.0593631	0.38505	0.643736
Fdxr	207.014	-0.0864652	0.0903644	0.153443	0.387635
Sult4a1	18726	-0.1083	0.0633409	0.0339611	0.152732
Mrpl45	718.392	0.0857951	0.0957577	0.163412	0.403147
Slc22a5	549.67	0.00187393	0.0889338	0.973859	0.990708
P4ha2	660.75	-0.102818	0.11748	0.112729	0.322618
Arrb1	11570.5	-0.0627366	0.0751015	0.251929	0.510341
Pelp1	2124.71	-0.0209781	0.0605705	0.655181	0.837743
Med11	327.067	-0.074884	0.0944009	0.21697	0.469881
Natd1	733.209	-0.0209654	0.0934585	0.71704	0.872518
Map2k3	486.784	0.0573259	0.0833888	0.31844	0.581548
Ywhah	21833.4	-0.231045	0.0777608	0.00018768	0.00372278
Sart3	1268.88	-0.0093915	0.0680154	0.853665	0.938293
Nars2	408.303	0.0601123	0.0975964	0.316867	0.580355
Slc35b4	1316.96	0.12246	0.0682658	0.0241135	0.122588
Dalrd3	1342.08	-0.0245335	0.0471336	0.517581	0.747031
Fis1	1414.39	-0.0273927	0.0617803	0.565448	0.780064
Plod1	796.066	-0.172775	0.10508	0.0125351	0.0787792
Rab3d	8011.69	-0.0561835	0.0828182	0.326467	0.589683
Mfsd3	329.465	-0.0169166	0.116031	0.758627	0.893381
Slc25a22	6634.51	-0.0109014	0.06625	0.827625	0.926958
Atp6ap1	13630.1	-0.0218252	0.0760045	0.687668	0.857445
Scrn1	6278.44	-0.024858	0.0661469	0.619291	0.813986
BC005537	7858.69	0.0440952	0.0673803	0.385277	0.643787
Isyna1	536.162	-0.251915	0.146349	0.00268253	0.0264136
Hars2	457.335	-0.0738288	0.0901609	0.217281	0.470463
Cacng2	2071.45	-0.00566679	0.113493	0.918281	0.967778
Tmem160	903.738	0.0316024	0.067741	0.534365	0.758415
Rab5c	3985.21	-0.00304243	0.038505	0.923431	0.969925
Mdh2	12128.5	-0.0300573	0.0505254	0.455981	0.703857
H13	5563.25	-0.0342673	0.051942	0.406554	0.662074
Rnf145	2696.63	0.0608693	0.0742614	0.262764	0.523404
Scn1b	1552.82	-0.333848	0.0848488	5.69346e-07	3.16392e-05
Atp6v1e1	6665.85	0.0118273	0.0489541	0.764496	0.895433
Rps6kl1	1079.48	-1.25862	0.142341	6.83469e-21	1.68379e-17
Ppp1r12c	1585.21	0.0344014	0.0651851	0.487591	0.727048
Ahr	1858.96	-0.0347678	0.10774	0.548264	0.767683
Map1s	4382.2	-0.0257151	0.0507287	0.525747	0.751763
Tmem129	1011.85	0.0237948	0.0691176	0.643908	0.829585
Nop9	730.503	-0.0410298	0.106704	0.48325	0.724522
Atp6v0a1	25699.7	-0.0230385	0.0706859	0.658854	0.839978
Noxo1	88.1737	-2.75144e-05	0.107891	0.999611	0.99979
Zfp687	487.889	-0.0538599	0.091793	0.361906	0.621232
D8Ertd738e	811.634	-0.0807251	0.0888928	0.177942	0.42339
Calm3	70035.9	-0.00985113	0.0384794	0.754597	0.891277
Cops3	1605.05	-0.104929	0.0734723	0.0600075	0.218755
Fkbp8	8242.15	-0.0307007	0.0736568	0.56611	0.780165
Ddx39b	5648.4	-0.0427086	0.0511629	0.294212	0.557126
Gipc1	2174.28	0.0180184	0.0708307	0.730046	0.878228
Tlcd1	186.337	0.743055	0.235517	7.97956e-06	0.000285733
Plscr3	1727.68	-0.0952254	0.0837593	0.107886	0.313487
Ptger1	313.693	0.0277249	0.0894006	0.630701	0.821169
Arhgef25	679.893	-0.327736	0.156131	0.000429391	0.00694126
Xab2	1130.23	-0.0272236	0.0679533	0.593049	0.797682
Cdc37	5030.38	-0.0641454	0.0548089	0.142472	0.371183
Rab4a	1622	0.0530091	0.0576263	0.241266	0.499229
Cops6	2249.72	-0.146881	0.0479797	0.00074864	0.0102806
Ubb	23308.5	-0.194856	0.0823101	0.00203844	0.0217892
Ap4m1	1006.23	0.0289769	0.0856538	0.611739	0.809301
Gyg	2357.88	-0.106275	0.0586989	0.0282019	0.135617
Rcn3	155.234	-0.178721	0.135178	0.0169717	0.0962067
Slc6a8	1426.61	-0.446092	0.20336	0.000159951	0.00328927
Arid3a	653.437	0.0737344	0.124852	0.22404	0.477958
Ubxn6	2048.31	-0.0923956	0.073004	0.092871	0.286982
Mydgf	924.629	0.0445783	0.0681333	0.383716	0.642496
Cyb561	2061.17	-0.0480804	0.100284	0.417814	0.673202
Sema6a	3374.96	0.176558	0.147125	0.0200829	0.108643
Ccdc12	208.987	-0.0682346	0.0914004	0.253647	0.511808
Fmc1	419.046	-0.0020915	0.0778369	0.96954	0.989134
Akt3	3627.63	0.0608656	0.0589947	0.188542	0.435488
Mrpl24	599.992	-0.0460083	0.0783107	0.407332	0.663079
Gle1	1669.27	0.00291913	0.0622272	0.951463	0.98142
Lyst	4714.28	0.103947	0.0982838	0.100019	0.300058
Slc35e1	2663.02	-0.0251433	0.0588136	0.583868	0.791731
Syne4	456.254	-0.0659468	0.100471	0.276931	0.539045
Polr2i	339.892	-0.109016	0.0852047	0.0710122	0.24271
Rmnd1	763.384	0.143754	0.118159	0.0377996	0.162292
Mtrf1l	138.86	0.083063	0.129043	0.17894	0.424706
Rgs17	6812.3	0.102635	0.084119	0.0856498	0.272689
Hdac2	3011.57	-0.0178905	0.0549699	0.681049	0.853034
Rwdd1	758.928	-0.0312265	0.0710964	0.551452	0.770244
Clvs2	108.901	-0.00107248	0.128132	0.983175	0.993499
Stxbp5	3570.38	0.0282312	0.0561164	0.522794	0.750208
Hint3	625.545	0.0334201	0.0729354	0.530217	0.755276
Trmt11	165.109	-0.00332749	0.0977204	0.953901	0.982485
Katna1	208.668	0.00604046	0.0957982	0.916501	0.966609
Pcmt1	3780.45	-0.0413532	0.0677271	0.41685	0.672616
Lrp11	6288.94	-0.0592506	0.0604754	0.208912	0.459943
Mtres1	515.047	0.049611	0.082042	0.382518	0.641855
Sec63	1749.42	-0.0231101	0.0669071	0.646631	0.8317
Snx3	3013.15	-0.135808	0.0695208	0.0144819	0.0866383
Aig1	1253.59	-0.0360978	0.0774505	0.511684	0.74222
Adat2	154.353	0.0957728	0.110094	0.133196	0.355824
Pex3	454.217	0.0834568	0.0936047	0.171619	0.41484
Fuca2	1566.99	0.0493518	0.0748069	0.363326	0.622327
Cep57l1	174.127	0.213211	0.188445	0.011999	0.0762265
Ltv1	458.212	-0.0566968	0.0994142	0.344085	0.605664
Plagl1	3559.06	-0.0362702	0.09368	0.534744	0.758606
Cd164	1616.63	0.0996859	0.0801915	0.0869044	0.275402
Utrn	5201.62	-0.0177923	0.0680367	0.726904	0.876842
Smpd2	94.8976	-0.0271221	0.127289	0.608872	0.807975
Mical1	521.957	-0.0826326	0.127835	0.181309	0.428383
Zbtb24	396.657	0.0333136	0.0819856	0.554326	0.771353
Wasf1	3100.99	0.0304108	0.0629909	0.529329	0.754836
Gtf3c6	814.447	-0.0226064	0.0760842	0.677315	0.850997
Slc16a10	87.8374	0.0106391	0.153329	0.802782	0.914094
Rev3l	9287.93	0.185656	0.0865348	0.0039772	0.0352962
Traf3ip2	304.126	0.0286725	0.103743	0.620662	0.814892
Fyn	4323.97	-0.0670796	0.0683949	0.195239	0.44331
Tube1	152.96	0.0514686	0.109217	0.384991	0.643724
Popdc3	363.533	0.0320975	0.0855122	0.574308	0.785526
Prep	7201.61	-0.0461021	0.0560791	0.29618	0.559305
Perp	299.294	-0.0231016	0.116815	0.676129	0.850546
Arfgef3	20427.3	-0.135222	0.0814423	0.0253026	0.126287
Hebp2	295.277	-0.168428	0.111898	0.0166194	0.0946888
Reps1	2409.19	0.15933	0.0633403	0.00282874	0.0274798
Fam184a	954.888	0.0647309	0.081038	0.256286	0.51503
Asf1a	178.854	-0.0182107	0.110426	0.746686	0.887179
Gopc	3312.33	-0.0185508	0.0524108	0.65724	0.839473
Qrsl1	488.74	0.25811	0.0915504	0.00015974	0.00328927
Rtn4ip1	942.199	0.0124585	0.0960101	0.829078	0.927698
Vta1	903.378	-0.0830497	0.0768204	0.139416	0.366949
Smpdl3a	305.908	-0.0560265	0.103611	0.349866	0.610476
Reep3	1853.23	0.264853	0.0675283	2.76536e-06	0.000117461
Serinc1	19192.9	-0.0212732	0.068142	0.676624	0.85087
Hsf2	984.765	0.143366	0.0644551	0.00724289	0.0539407
Echdc1	734.842	0.0248472	0.0796274	0.654425	0.837354
Mgat4c	125.827	-0.0313159	0.132596	0.548348	0.767683
Ptprk	577.344	-0.00938167	0.137769	0.844811	0.934343
Dcbld1	617.6	-0.476236	0.136584	2.0737e-06	9.12279e-05
Lrriq1	103.017	0.224218	0.195792	0.0101602	0.0681293
Slc6a15	4144.1	0.13129	0.0620225	0.0109139	0.0714714
Ccdc59	424.174	-0.0263091	0.106431	0.647245	0.831847
Lin7a	1090.07	-0.00518227	0.0979136	0.928271	0.97201
Ppp1r12a	2205.54	0.141023	0.0616213	0.00647131	0.0499772
P4ha1	1009.61	-0.136424	0.103981	0.040237	0.169102
Septin10	173.515	0.0516431	0.099307	0.385982	0.64414
Lims1	3190.41	0.0641388	0.0766715	0.247264	0.505442
Zwint	14026.9	-0.077554	0.0515259	0.0669402	0.234053
Ube2d1	1732.21	0.0499497	0.0575692	0.268586	0.529135
Atp2b1	14743.5	-0.0700415	0.0922977	0.243302	0.500919
Rhobtb1	242.358	-0.169141	0.153761	0.0250916	0.125898
Arid5b	199.049	-0.0820564	0.114175	0.188291	0.435234
Actr6	235.129	0.0209546	0.0876949	0.714373	0.871339
Uhrf1bp1l	2306.51	0.0616508	0.0747895	0.258822	0.518571
Poc1b	152.124	-0.168414	0.131679	0.0216349	0.113889
Dusp6	597.485	-0.212446	0.373781	0.00878272	0.0616099
Tmpo	830.804	0.287915	0.203366	0.00316806	0.0299495
Kitl	19643.2	-0.195595	0.0758177	0.0012084	0.0145789
Psen1	1743.76	-0.121672	0.0691418	0.0260558	0.128755
Cep290	951.002	0.223864	0.0742214	0.000193887	0.00382741
Ikbip	161.897	-0.0387123	0.0961903	0.509497	0.740529
Hbs1l	3251.2	-0.0442431	0.0545516	0.304552	0.567544
Epb41l2	522.646	0.0738868	0.0956517	0.224022	0.477958
Apaf1	1230.58	0.145151	0.0973283	0.0271337	0.132004
Med23	957.845	0.00359094	0.077197	0.947534	0.980006
Ahi1	2255.37	0.0490076	0.0649433	0.322679	0.586046
Map7	3131.46	-0.0233423	0.0904976	0.685695	0.856235
Stx7	4773.51	-0.0204759	0.0502349	0.611033	0.808975
Pex7	532.514	-0.0053314	0.0849095	0.924918	0.970372
Ifngr1	309.361	0.119491	0.108697	0.0696697	0.239785
Cfap54	164.018	0.0187189	0.13351	0.709094	0.868771
Cdk17	2106.09	-0.204282	0.107544	0.00437375	0.0379407
Snrpf	431.934	-0.0719044	0.0875996	0.224306	0.47811
Fgd6	693.359	0.0553146	0.0863504	0.34135	0.603696
Ndufa12	1275.15	0.0513787	0.0676918	0.314246	0.578261
Tmcc3	577.648	-0.117551	0.160586	0.0782837	0.256736
Cep83	598.407	0.0861936	0.10398	0.168014	0.40974
Socs2	213.861	0.226155	0.202428	0.0102421	0.0682579
Nudt4	7275.07	-0.0229403	0.0831871	0.68431	0.855683
Nuak1	1794.94	0.0181798	0.0825927	0.74634	0.886967
Tcp11l2	210.561	-0.302391	0.256973	0.00418496	0.0366125
Cry1	657.352	-0.0231085	0.0809422	0.67908	0.852605
Btbd11	3297.62	-0.0272616	0.112004	0.630417	0.821049
Timp3	279.964	-0.397848	0.497141	0.00191768	0.020886
Hsp90b1	6112.41	-0.0509403	0.080556	0.366446	0.625464
Washc3	331.583	-0.033118	0.0711794	0.528049	0.753446
Sirt1	380.664	0.00155055	0.0830904	0.977983	0.991914
Herc4	679.12	0.0485705	0.0981935	0.413008	0.668695
Hnrnph3	274.952	0.00707335	0.0969821	0.902288	0.960289
Rufy2	5536.48	0.0409073	0.0573469	0.362609	0.621705
Ccar1	2723.72	0.199459	0.108453	0.00536284	0.0440103
Ddx21	1293.36	0.0248843	0.0768067	0.648598	0.832957
Ddx50	1194.23	0.0670755	0.0733768	0.215504	0.468759
Vps26a	1332.36	0.0599181	0.0734185	0.266859	0.526779
Supv3l1	722.05	0.151998	0.0803139	0.0124584	0.0784381
Fam241b	780.101	-0.111584	0.0914055	0.0730645	0.246713
Aifm2	136.373	-0.102745	0.152138	0.108633	0.314504
Macroh2a2	1278.61	-0.287818	0.0919507	3.16216e-05	0.000887277
Tysnd1	1300.39	-0.0371599	0.0630804	0.442719	0.692901
Sar1a	2454.08	-0.0469362	0.0559411	0.286615	0.549499
Ppa1	1612.57	-0.103194	0.0674184	0.0509984	0.197353
Npffr1	170.633	-0.0718001	0.159591	0.199448	0.448727
Eif4ebp2	2296.25	0.0108287	0.0707432	0.83551	0.930544
Pald1	289.747	-0.199682	0.122185	0.00750753	0.0553097
Sgpl1	3649.14	0.153201	0.10651	0.0246518	0.124574
Unc5b	781.179	0.069972	0.176903	0.184239	0.431513
Slc29a3	2498.44	0.21547	0.0519578	3.85882e-06	0.000156359
Slc16a7	2418.67	-0.0799941	0.0701768	0.132189	0.354433
Anapc16	1165.99	-0.0126914	0.0783858	0.817475	0.922298
Ddit4	3840.2	0.0522307	0.11415	0.37457	0.634331
Dnajb12	2032.6	-0.152427	0.0735366	0.0086821	0.061112
Micu1	2455.98	0.0157317	0.0711405	0.763745	0.89533
Cand1	6447.03	-0.0382493	0.063515	0.431838	0.685487
Tbk1	1235.25	0.101446	0.0798699	0.0813075	0.263684
Pno1	631.988	0.00748117	0.0765432	0.890551	0.953813
Plek	148.134	0.127876	0.117108	0.0582929	0.214536
Srgap1	10430.1	0.114439	0.0574136	0.0175188	0.0980001
Usp15	5778.43	0.0163366	0.0497246	0.682691	0.854375
Vps54	1082.58	0.134272	0.0949026	0.0372258	0.160894
Tbc1d15	477.816	0.00535006	0.0844074	0.924525	0.970208
Pcsk4	125.88	0.000705943	0.138443	0.98811	0.995622
Rab21	2593.62	-0.0135559	0.0566228	0.761274	0.894702
2310011J03Rik	658.347	0.0322304	0.0738155	0.547545	0.767048
Peli1	740.032	0.105308	0.0910934	0.0884466	0.277576
Apc2	21427	0.0148907	0.0620552	0.75562	0.891886
Thap2	1183.54	0.171511	0.0885631	0.00791733	0.0571998
Slc1a4	8340.4	0.22093	0.0611835	2.83901e-05	0.000818993
Rab1a	5480.33	-0.0583292	0.047068	0.126722	0.345665
Gamt	336.891	-0.21436	0.138067	0.00657168	0.0503179
Ptprr	718.85	0.192882	0.163261	0.0154553	0.0900994
Actr2	10285.1	-0.0219234	0.0570299	0.624697	0.817063
Ndufs7	2441.99	-0.0840622	0.0693345	0.112002	0.321595
Pwwp3a	1533.81	0.0611333	0.0720675	0.252232	0.510471
Meis1	414.567	0.212252	0.11227	0.00380589	0.0341698
Uqcr11	3053.99	0.0276896	0.0749253	0.60786	0.807494
Cnot2	777.468	-0.0189548	0.076661	0.727931	0.877297
Tcf3	1168.19	-0.0454946	0.0773605	0.409654	0.665451
Frs2	1460.37	0.106527	0.0746641	0.0588458	0.216183
Yeats4	658.01	-0.102867	0.0739563	0.0657373	0.231524
Cobl	4177.23	0.173634	0.0561329	0.000443097	0.00710686
Rab36	607.121	0.0447091	0.103079	0.448986	0.698486
Grb10	5334.65	0.134165	0.083618	0.0282707	0.135818
Snrpd3	1134.52	-0.0290338	0.073399	0.586516	0.793426
Nav3	3453.95	0.0078643	0.0783925	0.886221	0.951339
Mdm2	1388.43	0.0234288	0.0768428	0.667847	0.846178
Csrp2	140.241	0.012272	0.107464	0.828572	0.927681
Osbpl8	4110.81	0.0557421	0.0569698	0.214136	0.466936
Mknk2	4396.28	0.00850754	0.0540334	0.84313	0.933665
Cabin1	5563.2	0.124122	0.0699926	0.0245288	0.124136
Ap3d1	14272.7	0.017046	0.0487123	0.663871	0.843698
Phlda1	3007.58	0.0509891	0.102129	0.391851	0.649115
Sf3a2	1282.35	-0.0174944	0.0544111	0.685249	0.856177
Mdm1	169.08	0.401801	0.230481	0.000646428	0.009353
Timm13	1931.26	-0.0392659	0.0676741	0.440326	0.692271
Vps13d	9841.46	0.137929	0.0698289	0.0134163	0.0825074
Llph	840.115	-0.0529389	0.0826271	0.353765	0.614018
Tmbim4	638.417	-0.0106092	0.0693893	0.836955	0.931143
Helb	215.049	-0.0545511	0.0914976	0.355717	0.615917
Prmt2	4013.68	-0.156001	0.0527453	0.000896082	0.0117017
Dip2a	4770.33	0.0794556	0.0611907	0.100229	0.300321
Hmg20b	412.326	0.087673	0.115147	0.16416	0.404102
4930404N11Rik	199.866	-0.0372327	0.11114	0.518409	0.747369
Fzr1	2959.06	-0.224931	0.0795482	0.000328109	0.00567646
Ncln	3902.18	-0.150996	0.0709001	0.00789653	0.057083
Col6a2	768.952	-0.0438769	0.120956	0.439116	0.69135
Hcfc2	942.75	0.0142852	0.0789783	0.795737	0.910787
Nfyb	387.159	-0.0171062	0.0856361	0.763424	0.895264
Txnrd1	4341.05	-0.101217	0.0694567	0.0597784	0.218325
Nopchap1	5558.19	0.0112324	0.0970445	0.84559	0.934471
Aldh1l2	5136.64	0.536544	0.123252	8.16872e-08	5.81631e-06
Wdr82	2655.73	0.000480205	0.0651576	0.992262	0.997119
Glyctk	301.225	0.0945028	0.133186	0.136433	0.361409
Pofut2	875.304	0.00148424	0.0655963	0.976192	0.99153
Slc36a1	6995.65	0.0773512	0.0789568	0.173108	0.417044
Adarb1	1565.19	0.214795	0.0856054	0.000952551	0.012197
Appl2	1258.41	0.731251	0.121084	4.53148e-11	1.09448e-08
Sumo3	1709.83	-0.111046	0.0805194	0.0594209	0.217514
Hint1	4859.85	0.00288152	0.0567173	0.948629	0.980337
Lyrm7	208.455	-0.00255208	0.12112	0.961654	0.986222
Fbxw11	4797.51	-0.115188	0.0649854	0.0276285	0.133829
Stk10	857.874	0.0049434	0.0922162	0.931484	0.97396
Papolg	571.929	0.0101196	0.0744409	0.850342	0.937297
Rel	210.1	-0.0713022	0.127998	0.234206	0.491055
Pfkl	2760.19	-0.113007	0.0863229	0.063664	0.226727
Pus10	274.293	0.181211	0.152229	0.0186593	0.102747
Rhbdf1	241.765	-0.287825	0.170334	0.00180339	0.0198873
Pex13	629.635	-0.00690226	0.104486	0.903632	0.961055
Cfap410	858.495	0.0319896	0.0834722	0.572523	0.784263
Mpg	220.256	0.010275	0.0871507	0.856941	0.938736
Ahsa2	1161.32	-0.115627	0.123433	0.0823884	0.265809
Nprl3	1049.29	0.20916	0.10859	0.00378119	0.0339976
Xpo1	3575.59	0.00847883	0.0698773	0.869899	0.945506
Nsg2	12008.3	0.0297058	0.0388267	0.341036	0.603314
Cpeb4	6444.78	0.0434026	0.0584187	0.341506	0.603799
Stc2	1151.6	0.0692661	0.164249	0.204164	0.454799
Asb3	232.872	-0.0999881	0.0913167	0.104319	0.30727
Cdc34	1785.67	-0.077295	0.0726366	0.153681	0.387838
Tpgs1	1327.41	-0.219908	0.0836365	0.000628434	0.00918274
Chac2	405.654	0.309379	0.113536	8.35288e-05	0.00195982
Erlec1	976.862	-0.0279928	0.0585456	0.540387	0.762397
Shc2	9795.04	-0.238527	0.0738282	6.94241e-05	0.00167352
Sptbn1	89236.5	-0.0113327	0.0758112	0.834178	0.929984
Wdpcp	123.287	-0.0280297	0.121255	0.608237	0.807494
Mdh1	8193.16	-0.0232044	0.0410242	0.484182	0.724861
Fstl3	253.093	0.0364465	0.0948914	0.533373	0.757621
Ccng1	4927.77	0.0889008	0.0670303	0.0870975	0.275549
Nudcd2	245.577	0.0350641	0.106522	0.545996	0.765837
Polrmt	1201.97	0.0545962	0.0727133	0.307687	0.571165
Hcn2	3105.98	-0.016193	0.062277	0.735661	0.880924
Acsl6	2464.56	0.03848	0.0774359	0.484559	0.725161
Cyfip2	61237.4	-0.098776	0.0531806	0.027297	0.132484
Mgat1	946.48	-0.0660759	0.091932	0.268756	0.52922
Ppp2ca	10327.4	-0.11008	0.0403053	0.00296666	0.0285049
Sgcd	347.567	-0.0433631	0.103806	0.461739	0.70834
Hnrnpab	3018.51	-0.1941	0.0816836	0.00202924	0.0217358
Phykpl	557.398	0.00424296	0.0739496	0.936706	0.976419
Hspa4	10155.2	0.0388927	0.0518498	0.345168	0.606445
Cnot6	1475.09	-0.00499487	0.0718811	0.92437	0.970208
Gfpt2	98.2463	0.146321	0.189835	0.043231	0.17742
Zfp354a	252.91	-0.00966858	0.104364	0.86549	0.942959
Mapk9	7114.9	-0.0203493	0.0598948	0.662206	0.842785
Canx	18658	0.0558492	0.0863315	0.336851	0.599268
Rack1	5389.05	-0.0320571	0.0710481	0.540814	0.76265
Rasgef1c	278.393	0.159326	0.173673	0.0334027	0.151246
Rufy1	370.094	0.0506251	0.103218	0.394871	0.651576
Rnf130	6035.64	0.06457	0.0509397	0.116953	0.329137
Rad50	534.597	0.102536	0.106514	0.109978	0.317151
Mrnip	296.234	0.0512032	0.0907181	0.383739	0.642496
Clk4	618.981	0.0998162	0.104526	0.11726	0.329775
Sar1b	744.055	-0.061295	0.0745176	0.260495	0.520319
Jade2	286.215	-0.133314	0.179035	0.0556912	0.208227
Cdkl3	373.758	0.0684812	0.12599	0.251294	0.509816
Ube2b	2274.57	-0.0370807	0.0576489	0.411231	0.666695
Cdkn2aipnl	812.462	0.0106384	0.0587232	0.816814	0.921951
Kremen1	305.439	0.0036034	0.102624	0.949771	0.980511
Nefh	10587	-0.0342608	0.106786	0.554625	0.77144
Med7	505.806	0.0196627	0.0900864	0.732563	0.879673
Tnip1	1585.54	-0.206595	0.100268	0.00306884	0.0291908
Vdac1	15994	0.00179432	0.0299376	0.941789	0.978323
Slu7	1478.26	0.0616927	0.0841192	0.286066	0.548872
Ascc2	2316.94	0.0259166	0.077221	0.636021	0.824511
Hus1	237.777	0.0162826	0.103918	0.776395	0.902655
Tns3	81.1692	0.601173	0.510315	0.000585801	0.00872539
Btg2	210.402	-0.95934	0.565319	7.84361e-05	0.00185803
Igfbp3	268.123	0.700304	0.218385	7.02338e-06	0.000261396
Pes1	1711.22	0.0366083	0.0701339	0.481842	0.723115
Adcy1	12937.1	0.0270609	0.0786716	0.624297	0.816791
Tcn2	358.418	0.0456336	0.119823	0.424617	0.678572
Osbp2	1361.03	0.133325	0.074533	0.0207582	0.111174
Gabrg2	2799.99	-0.0694733	0.10235	0.254922	0.513512
Arf5	3026.72	-0.111287	0.0592057	0.0231424	0.119275
2310033P09Rik	198.551	-0.193707	0.112805	0.00737774	0.0544838
Guk1	2152.45	-0.100188	0.0747746	0.0742216	0.249359
Rnf185	2838.41	0.0281325	0.129576	0.592176	0.797118
Limk2	3905.09	-0.116345	0.0852402	0.0555838	0.208047
Patz1	1176.23	-0.0801444	0.0810822	0.164473	0.404548
Eif4enif1	1893.41	0.0550265	0.0809247	0.331358	0.593838
Trim11	834.759	0.00339269	0.0692542	0.947458	0.980006
Ogdh	8914.88	-0.0390217	0.0567575	0.381055	0.640273
Drg1	1580.07	0.0299445	0.0679653	0.5568	0.772894
Rtn4	31438.9	-0.0361048	0.0697613	0.486389	0.726389
Mtif2	432.904	0.18386	0.100093	0.00736201	0.0544329
Rps27a	2831.71	0.0416123	0.0697666	0.423002	0.677222
Cfap36	899.488	-0.057065	0.0708997	0.279341	0.541366
Ppp4r3b	1298.58	-0.00981248	0.0611319	0.835776	0.930756
Pnpt1	613.457	0.0422047	0.0947508	0.472813	0.717823
Pold2	469.004	0.170764	0.132494	0.0204644	0.110224
Zkscan17	245.984	-0.0567416	0.115028	0.338314	0.600743
Aebp1	98.5645	-0.0688667	0.148528	0.225414	0.479724
Polm	206.358	0.0248612	0.107569	0.664089	0.843846
Pgam2	247.91	0.40158	0.173924	0.000136827	0.00290702
Dbnl	4322.99	-0.196203	0.0617707	0.000219813	0.00421889
Mrps24	693.305	-0.105583	0.0823877	0.0749518	0.250775
Ccdc117	315.029	-0.113947	0.0972151	0.0735635	0.247854
Dynll2	13736.4	0.0103518	0.0630281	0.830597	0.928238
Xbp1	1698.65	-0.071409	0.0625519	0.143142	0.371215
Supt4a	503.115	-0.117132	0.08326	0.0515852	0.199069
Septin4	122.28	0.00805193	0.113828	0.884039	0.950939
2810021J22Rik	445.56	-0.133136	0.123137	0.0523242	0.200726
Ska2	332.938	0.310629	0.193564	0.00172155	0.0192258
Smg8	908.689	0.0380965	0.0653442	0.443039	0.692993
Rnf187	14209.7	-0.178486	0.0447726	1.62023e-05	0.000511744
Tubd1	123.621	-0.00252992	0.108463	0.964156	0.98691
Mrpl22	330.025	-0.0428698	0.0888072	0.460717	0.707974
Cnot8	874.774	0.0735542	0.0754119	0.183065	0.430025
Rps6kb1	1594.38	0.102779	0.0811623	0.0801007	0.261096
Sap30l	2197.84	-0.184009	0.149665	0.0170664	0.0965217
Galnt10	1623.93	-0.0922093	0.117015	0.146838	0.376901
Rnft1	163.444	0.0338672	0.109804	0.556272	0.772509
Mfap3	2272.99	0.0935203	0.0552058	0.0404013	0.169504
Fam114a2	947.855	-0.0343941	0.0698414	0.507446	0.740081
Ppm1d	209.511	0.0951146	0.117359	0.136686	0.361931
Znhit3	297.36	0.0578682	0.0896471	0.32607	0.58928
Myo19	413.112	0.0360351	0.0871311	0.53139	0.756017
Prpsap2	643.169	0.0108705	0.062637	0.82147	0.924627
Ggnbp2	2420.18	0.0480824	0.0612287	0.310436	0.573736
Acaca	10213.6	0.0279905	0.0672661	0.580188	0.789463
Llgl1	1108.75	-0.0173657	0.088273	0.761705	0.894777
Drg2	1747.38	-0.141513	0.0468279	0.000908085	0.0117994
Srebf1	1091.66	0.00479768	0.0828067	0.931881	0.974028
Tom1l1	936.71	0.273533	0.174647	0.00275666	0.0269406
Cox11	244.142	0.0409634	0.090038	0.481757	0.723115
Stxbp4	398.567	0.0429623	0.0844463	0.452859	0.701587
Bzw2	4450.66	-0.0200034	0.0641461	0.68298	0.854482
Elac2	1046.58	-0.164316	0.0674637	0.00315536	0.0298707
Polr1f	471.705	0.00375264	0.112841	0.945956	0.979833
Atxn7l1	1013.59	0.0463321	0.0771912	0.400733	0.656501
Sypl	462.415	0.06904	0.102412	0.257639	0.517042
Pdia6	1433.29	-0.111163	0.0861615	0.0674488	0.235097
Nampt	1801.21	0.0215967	0.0661092	0.665819	0.844999
Nbas	2785.48	-0.0985602	0.0654685	0.0563568	0.209698
Tspan13	4052.49	-0.0847096	0.0723249	0.118999	0.333143
Rock2	2809.67	0.120147	0.0427118	0.00214955	0.0224731
Laptm4a	2267.34	-0.0997135	0.0618009	0.0451061	0.182253
Cyria	257.097	0.024456	0.133969	0.62998	0.82074
Snx13	1868.11	0.0133886	0.0761163	0.805078	0.914848
Sdc1	210.694	-0.573823	0.235034	6.09482e-05	0.00149257
Lpin1	2152.75	0.00726466	0.0911072	0.899348	0.9589
Pum2	4568.61	0.173472	0.0625208	0.00112472	0.0138682
Nrcam	9062.25	-0.00381832	0.0702595	0.941384	0.97823
Trib2	3417.63	-1.17905	0.202402	5.3827e-11	1.25102e-08
Arsg	538.107	0.134493	0.158125	0.0550038	0.206755
Hs1bp3	719.89	0.0834352	0.107267	0.181553	0.428519
Lratd1	963.633	1.54297	0.141725	1.832e-30	2.25666e-26
Smc6	1480.38	0.0185858	0.0905314	0.74679	0.887179
Amz2	2728.16	0.0673407	0.0520451	0.109435	0.316092
Gna13	2514.15	0.0152304	0.0725182	0.773463	0.90163
Prkar1a	16760	-0.0101683	0.0392534	0.751652	0.88967
Fam20a	432.911	0.0873341	0.205651	0.106898	0.311588
Abca8b	268.04	0.0660868	0.120316	0.270209	0.531104
Rdh14	599.611	0.100527	0.0693078	0.0610281	0.221101
Map2k6	204.503	0.0237123	0.103189	0.681222	0.853034
Klhl29	1546.04	-0.0526559	0.0585864	0.250695	0.50916
Trappc12	2150.53	-0.00692551	0.0465278	0.854558	0.938319
Adi1	391.65	-0.0373493	0.096755	0.524158	0.750753
Rnaseh1	200.635	0.0549418	0.0940655	0.355132	0.615486
Ubxn2a	728.451	0.00762701	0.0706454	0.883615	0.950766
Fkbp1b	1816.22	-0.0860561	0.0722374	0.113365	0.323735
Cmpk2	409.791	0.0196725	0.084638	0.728538	0.877584
Pfn4	135.76	0.0493994	0.102956	0.40571	0.661313
Itsn2	3978.67	0.0675907	0.0674969	0.188032	0.43507
Rnf144a	3829.14	0.0152342	0.0646571	0.757084	0.892599
Id2	252.829	-0.556797	0.457384	0.000740245	0.0101974
Mboat2	1336.54	0.0824418	0.0667203	0.109444	0.316092
Ncoa1	3016.42	0.0259367	0.0710379	0.620337	0.814698
Dus4l	136.428	0.0759017	0.132417	0.207952	0.458566
Bcap29	574.264	0.00963104	0.0842634	0.864585	0.942589
Cenpo	323.702	0.056752	0.106759	0.34347	0.605014
Klf11	371.56	-0.759572	0.140178	1.43611e-09	2.03333e-07
Adcy3	827.606	-0.319486	0.121592	9.90799e-05	0.00226012
Grhl1	98.1908	-0.0547465	0.135169	0.327165	0.590046
Dnajc27	1354.43	-0.0134326	0.0744796	0.802351	0.914094
Efr3b	1843.06	-0.0194145	0.108245	0.732667	0.879673
Cbll1	777.721	0.0215757	0.0722317	0.683004	0.854482
Dnmt3a	10085.4	-0.0358539	0.0755388	0.509167	0.74043
Dld	2927.61	0.0249584	0.0697633	0.629807	0.820706
Kif3c	19204	0.0485769	0.0480367	0.207369	0.457773
Sh3yl1	518.341	0.0550352	0.0804971	0.33012	0.592866
Rab10	9598.68	-0.0555021	0.0563503	0.211931	0.463606
Pxdn	1667.42	-0.0118893	0.0905616	0.836028	0.93086
Ddx52	441.901	-0.0272018	0.0802446	0.625478	0.817504
Taf15	1305.55	0.209233	0.140108	0.00785796	0.056871
Ace	204.663	-0.0296217	0.117707	0.594763	0.799028
Rasl10b	933.033	0.00206442	0.100661	0.971302	0.990356
Cdc27	3068.47	-0.0093603	0.0539023	0.827279	0.926851
Mettl2	580.222	0.0046799	0.0834878	0.933728	0.97465
Nle1	288.258	0.183126	0.122763	0.0126537	0.079268
Tlk2	1828.18	-0.0781409	0.0712936	0.144823	0.373598
Rffl	597.589	-0.0857899	0.0883486	0.153161	0.387162
Lig3	835.434	-0.036916	0.0739048	0.491727	0.729969
Map3k3	766.583	0.0238438	0.0735108	0.655059	0.837743
Tmem132e	3046.34	-0.073297	0.0758164	0.185852	0.432571
Asic2	390.967	-0.0431823	0.105549	0.462664	0.709105
Ddx42	2580.99	-0.0687975	0.0703369	0.192626	0.440004
Ftsj3	813.829	-0.0192087	0.0780463	0.726647	0.876759
Psmc5	3407.65	-0.201775	0.0560877	4.6247e-05	0.00119178
Ern1	1484.75	0.0783713	0.111202	0.206144	0.456541
Nf1	10482.1	-0.302953	0.0749654	6.48863e-07	3.47509e-05
Polg2	100.461	0.0692979	0.11302	0.255303	0.513944
Ddx5	13388.8	-0.103359	0.0615826	0.0381502	0.163456
Psmd12	1650.4	-0.130789	0.0745483	0.0230298	0.118937
Helz	3347.23	0.147107	0.0648352	0.00618445	0.0486547
Cacng4	1280.19	-0.245789	0.115931	0.00126626	0.0151141
Nt5c	864.964	-0.171304	0.126607	0.018887	0.10363
Jpt1	5085.94	-0.222918	0.0860574	0.000650361	0.00939173
Sumo2	1530.87	-0.109786	0.0615129	0.0286841	0.137154
Nup85	644.019	0.0181489	0.0632867	0.708353	0.868121
Gga3	3074.88	-0.035494	0.0900866	0.540719	0.76265
Cluh	8871.43	0.225872	0.0612209	1.88039e-05	0.000576185
Slc25a19	900.421	0.165894	0.0880292	0.00971823	0.0658828
Pafah1b1	25666.3	-0.0718161	0.0496903	0.0781642	0.25648
Tmem94	2404.49	0.00556167	0.0851771	0.921757	0.969202
Recql5	640.085	0.10964	0.0977413	0.0842058	0.270121
Sap30bp	1221.4	-0.100121	0.102939	0.115292	0.32657
Galk1	465.038	-0.210024	0.167123	0.0108035	0.0709529
Unk	764.531	-0.0203729	0.0943216	0.724809	0.875715
Mrpl38	1186.78	-0.349199	0.108262	8.55357e-06	0.000302663
Fbf1	1949.67	0.234865	0.0780717	0.00015343	0.00317639
Acox1	6637.23	0.0061616	0.0465556	0.870545	0.945927
Ten1	404.215	0.105129	0.105112	0.101693	0.302858
Srp68	1517.47	-0.123583	0.0728964	0.0286567	0.137085
Tsen54	139.451	0.0369561	0.121025	0.507694	0.740091
Ncbp3	1581.42	0.00129343	0.0655921	0.979251	0.99234
Camkk1	1098.53	-0.0127948	0.0868747	0.822344	0.92485
Ankfy1	5795.67	-0.0663751	0.0761787	0.230133	0.485739
Exoc7	2211.97	-0.125814	0.0931778	0.0476471	0.188778
Galr2	213.718	0.250792	0.200458	0.00630453	0.0489667
Ube2g1	2063.97	-0.0187614	0.0525217	0.654167	0.837354
Med31	276.352	0.00713557	0.083389	0.899091	0.958709
Ube2o	8789.98	-0.0775564	0.0659198	0.127395	0.346718
Txndc17	1831.91	-0.0458218	0.0759288	0.401806	0.657122
Rhbdf2	196.578	-0.0554439	0.138905	0.316407	0.580059
4933427D14Rik	312.098	-0.0550988	0.138621	0.319245	0.582672
Cygb	341.632	-0.257657	0.244662	0.00760877	0.055804
Snhg16	140.886	0.0820834	0.12895	0.183024	0.430025
Mxra7	783.674	-0.157795	0.133388	0.0291409	0.138808
Rabep1	7074.44	0.0569456	0.0587876	0.216296	0.469733
Mfsd11	1635.41	0.216284	0.11166	0.00322471	0.0303685
Kif1c	672.46	0.0977878	0.0868233	0.104747	0.307648
Sec14l1	7588.97	-0.0420506	0.0934281	0.473571	0.717962
Mink1	6461.51	-0.0289307	0.0496844	0.466451	0.712052
Pld2	397.947	-0.0125364	0.109629	0.823743	0.925978
Slc46a1	751.176	0.000182409	0.0858915	0.997435	0.998531
0610010K14Rik	225.238	-0.229089	0.133796	0.00390278	0.0348029
Eral1	546.406	-0.00772942	0.0746061	0.885518	0.951339
Dhrs13	689.741	-0.0530053	0.0684541	0.303107	0.565894
Coro6	515.144	-0.062946	0.0793181	0.264195	0.524622
Blmh	3191.79	-0.0582806	0.0510729	0.155138	0.390044
Cpd	7195.51	-0.0414869	0.0633048	0.392914	0.649934
Timm22	827.288	-0.120126	0.0761632	0.0373002	0.161103
Nxn	2309.28	-0.494919	0.117053	1.09054e-07	7.52753e-06
Rflnb	675.134	-0.0370751	0.100591	0.527105	0.752623
Doc2b	358.02	0.0159188	0.123906	0.763164	0.89513
Ywhae	21219.4	-0.0565973	0.0578468	0.213073	0.465374
Prpf8	8892.39	-0.0680839	0.066188	0.179053	0.424801
Nme2	1724.26	-0.023997	0.0784811	0.663447	0.843553
Spag9	9530	-0.156389	0.0560648	0.00144286	0.0167849
Luc7l3	2163.62	0.267397	0.0673145	2.10281e-06	9.18525e-05
Ankrd40	3707.72	0.0769029	0.0452934	0.0442371	0.179958
Xylt2	504.824	0.0549771	0.0842016	0.339786	0.602142
Lrrc59	5189.52	-0.105341	0.0745703	0.0612647	0.221551
Slc35b1	698.067	-0.0902921	0.0680763	0.085791	0.273068
Hoxb9	421.854	0.133178	0.205244	0.0524431	0.200931
Snx11	1088.94	0.00897983	0.0746292	0.86719	0.943894
Cacnb1	3520.72	-0.135877	0.0657721	0.0114431	0.0738425
Fbxl20	2091.33	-0.0961884	0.0713084	0.0769868	0.254592
Dlg4	12218.4	-0.0045004	0.0405601	0.892398	0.954803
Dvl2	741.53	0.177834	0.116934	0.0134909	0.082746
Nr1d1	578.969	0.0827164	0.0942282	0.175896	0.421043
Aloxe3	111.085	0.00959702	0.13342	0.845945	0.934537
Per1	1538.62	-0.296306	0.180003	0.0018102	0.0199089
Vamp2	21024.9	-0.00322833	0.0329253	0.905106	0.962041
Ctc1	1355.22	-0.0194734	0.0854808	0.731921	0.879416
Pfas	694.436	-0.0916631	0.0984699	0.141614	0.370203
Myh10	9826.13	-0.128105	0.046609	0.00236511	0.0240426
Stx8	362.272	0.0530113	0.0941391	0.371479	0.631299
Usp43	62.7561	0.0410902	0.177605	0.331295	0.593838
Adprm	274.677	-0.0717994	0.0928337	0.233154	0.489606
Acly	40094.3	0.0660681	0.0886428	0.263807	0.524379
Kat2a	2594.93	-0.19545	0.0665946	0.000464876	0.00732268
Stat5b	873.029	-0.110227	0.0992784	0.0840684	0.269886
Tmem101	483.992	-0.016644	0.0829124	0.767338	0.897395
Lsm12	2446.01	-0.106643	0.0644007	0.0385125	0.164322
Ubtf	2979.02	0.24302	0.0552601	6.43051e-07	3.459e-05
Ccdc43	545.084	0.157133	0.0898824	0.0145757	0.087021
Adam11	16887.7	-0.118132	0.0751199	0.0387461	0.16509
Eftud2	1884.57	-0.0580724	0.0662908	0.249707	0.508244
Dcakd	1725.63	-0.00184386	0.0535183	0.965539	0.987259
Nmt1	4823.13	-0.131007	0.0577537	0.00776209	0.0564757
Plcd3	94.0359	-0.859643	0.292119	1.15503e-05	0.000383494
Map3k14	789.605	0.153473	0.110694	0.0260583	0.128755
Gosr2	2932.24	-0.0202625	0.0486673	0.604616	0.805876
Klhl28	1736.78	0.0144905	0.0493743	0.715395	0.871636
Fkbp3	1778.17	-0.0750853	0.0579411	0.104148	0.307205
Scfd1	965.438	-0.048557	0.0622984	0.312173	0.575652
Coch	227.351	-0.0334592	0.120552	0.54634	0.766058
Strn3	1799.62	0.0648743	0.060192	0.168823	0.411035
Ap4s1	290.844	0.0452616	0.0925423	0.440977	0.692498
Dtd2	297.529	0.0757121	0.0891782	0.204934	0.4552
Ston2	1152.7	0.104326	0.118626	0.108688	0.314504
Gtf2a1	5000.59	0.0909877	0.0814852	0.118434	0.332013
Sel1l	4925.55	0.121768	0.0694616	0.0263621	0.129839
Dnaaf2	287.644	0.0809708	0.0950586	0.185371	0.432352
Klhdc2	3266.47	-0.107206	0.0534949	0.0183746	0.101497
Nemf	2298.97	0.0578656	0.0536509	0.175755	0.420988
Sec23a	4807.95	-0.0204796	0.0438985	0.564357	0.778995
L2hgdh	321.464	0.109434	0.118958	0.0955244	0.292413
Trappc6b	1083.03	-0.0123899	0.0701328	0.811281	0.918676
Pnn	1724.25	0.0718775	0.073768	0.187108	0.434481
Mia2	1216.13	-0.0173184	0.067744	0.733187	0.879781
Galc	2347.44	-0.0118764	0.0792433	0.829774	0.927698
Spata7	601.039	0.0339383	0.0730838	0.524391	0.750753
Ptpn21	373.442	0.148259	0.150578	0.0400923	0.168866
Npas3	244.064	0.025089	0.132096	0.625435	0.817504
Zc3h14	2404.53	0.00112727	0.0718173	0.982897	0.993381
Ttc8	349.261	0.100969	0.126487	0.118373	0.331994
Polr2h	386.843	-0.115037	0.0919975	0.066116	0.232292
Ppp2r3c	771.64	-0.0722832	0.0696605	0.169316	0.411598
Prorp	294.336	0.119439	0.0833174	0.0476619	0.188778
Psma6	1412.91	-0.0454037	0.0573689	0.312666	0.576129
Nfkbia	147.956	0.0506852	0.121794	0.37822	0.637946
Ralgapa1	9497.36	0.0916903	0.0848316	0.1226	0.339214
Mbip	211.166	0.244272	0.151922	0.00373204	0.0337528
Gstz1	864.132	0.0543126	0.0676058	0.287503	0.550151
Sptlc2	3010.02	-0.0614843	0.072682	0.252063	0.510341
Ahsa1	2580.56	-0.114794	0.0596088	0.0201938	0.109147
Vipas39	1471.14	0.161712	0.0717017	0.00500165	0.041685
Snw1	1115.02	0.00785802	0.060665	0.867422	0.94398
Slirp	403.864	-0.0396117	0.092703	0.49827	0.733782
Adck1	795.872	0.0160672	0.0716887	0.759899	0.893806
Nova1	91.8588	-2.79543e-05	0.14137	0.999519	0.99979
Mthfd1	758.169	0.0328167	0.0879656	0.568964	0.782285
Ppp2r5e	2310	0.0484803	0.0548014	0.262901	0.523411
Sgpp1	1094.95	0.2095	0.0781399	0.000691008	0.00982891
Akap5	216.1	-0.110607	0.114035	0.0913777	0.283239
Sptb	2567.23	-0.00306044	0.125765	0.952746	0.981921
Rab15	1006.03	-0.0344239	0.136277	0.505756	0.739244
Fut8	1835.71	0.227052	0.0985365	0.00119556	0.014495
Atl1	3026.59	-0.0990856	0.107779	0.121282	0.336628
Sav1	492.749	0.0894576	0.0862931	0.134022	0.357088
Nin	2428.07	-0.130638	0.101808	0.0467507	0.186976
Pygl	117.59	-0.0976446	0.155625	0.119552	0.333781
Bdkrb2	1459.86	-0.209017	0.0708766	0.000332329	0.00570939
Trim9	4206.17	0.0679606	0.0610597	0.154861	0.389699
Tmx1	1998.94	-0.154574	0.0783124	0.0101911	0.0681804
Actr10	2841.88	-0.112582	0.0759478	0.0491186	0.192444
Timm9	693.347	0.0965487	0.0704931	0.0739399	0.248782
Rtn1	59571.4	-0.0500474	0.0827242	0.380088	0.639269
Lrrc9	194.536	0.027418	0.11404	0.62609	0.818007
Serpina3n	363.684	0.0201577	0.123789	0.704849	0.866365
Dhrs7	1376.41	0.109364	0.0741432	0.0520843	0.200008
Ppm1a	6394.34	-0.180381	0.0435504	8.16785e-06	0.000291628
Clmn	183.254	-0.105027	0.125859	0.107368	0.312587
Glrx5	1390.94	-0.0348146	0.066324	0.487652	0.727052
Mnat1	326.677	-0.014208	0.0869679	0.803222	0.914357
Prkch	343.111	-0.0058813	0.0974085	0.91866	0.967807
Hif1a	2948.9	0.124487	0.096773	0.0527759	0.201579
Papola	2651.42	0.00189593	0.0640357	0.969092	0.989134
Pals1	534.601	0.0329714	0.100812	0.572197	0.784263
Snapc1	524.816	0.0629937	0.106299	0.297795	0.560978
Atp6v1d	2728.55	0.0765763	0.0558684	0.0888826	0.278275
Vrk1	417.245	0.0924783	0.112342	0.145465	0.374471
Eif2s1	1288	-0.155771	0.113273	0.0251746	0.126018
Pigh	550.337	0.115506	0.0926649	0.0658344	0.231633
Vti1b	1660.03	-0.0322811	0.0711835	0.538472	0.761428
Galnt16	135.809	-0.0769787	0.157328	0.181573	0.428519
Erh	1327.95	0.00485155	0.0501896	0.904449	0.961647
Susd6	1720.4	0.0977801	0.0751899	0.081775	0.264454
Srsf5	4627.95	-0.0235419	0.0603327	0.615134	0.811903
Smoc1	922.395	-0.0107124	0.117755	0.843549	0.933811
Gm20498	575.846	-0.0946166	0.0830848	0.108676	0.314504
Pcnx	4091.63	0.0911106	0.0832588	0.121697	0.337324
Pacs2	13493.3	0.0879529	0.0426865	0.0185444	0.102206
Mta1	3568.75	-0.0186783	0.0662997	0.709263	0.86883
Wdr37	3319.61	0.0809591	0.0601758	0.0904963	0.281285
Gtpbp4	1209.09	0.0387942	0.0920059	0.506398	0.739516
Zmynd11	2531.96	0.0178326	0.0736835	0.738376	0.882159
Esyt2	4055.09	0.275161	0.111265	0.000308823	0.00544998
Tdp1	485.211	0.0648925	0.0776966	0.245295	0.503003
Psmc1	3252.88	-0.231686	0.0634055	1.85927e-05	0.000572561
Nrde2	278.43	-0.083743	0.113899	0.18076	0.427946
Rps6ka5	163.589	0.073927	0.112666	0.229078	0.484509
Ccdc88c	893.439	0.134917	0.116183	0.0476902	0.188829
Dglucy	545.707	0.134205	0.129282	0.0523508	0.200765
Trip11	2335.59	-0.0152334	0.0685658	0.766007	0.896671
Atxn3	960.338	0.0403791	0.07456	0.454699	0.703287
Lgmn	6192.31	-0.206468	0.134623	0.00775365	0.0564476
Golga5	771.785	-0.0267403	0.0576078	0.553628	0.771353
Pitrm1	2636.66	0.198545	0.0746815	0.000929099	0.0119839
Chga	10084.8	-0.10323	0.104074	0.10652	0.311091
Pfkp	20176.2	0.0354744	0.044686	0.32259	0.586
Unc79	1502.52	0.0312604	0.0956618	0.591907	0.797048
Otub2	1130.79	0.0528378	0.0839602	0.357723	0.617147
Ppp4r4	152.511	0.06322	0.10556	0.296312	0.559382
Akr1c13	149.264	-0.0360527	0.101137	0.538005	0.761181
Net1	479.937	0.00458783	0.0862509	0.935635	0.975798
Tshz3	2991.41	0.0878889	0.0727006	0.10775	0.313476
Gdi2	8331.59	-0.0828328	0.049244	0.0445299	0.18085
Rgs6	300.087	-0.135109	0.144034	0.0534295	0.202939
Dpf3	92.1066	-0.0138325	0.123641	0.793185	0.909684
Dcaf4	564.858	0.0290017	0.0653994	0.559168	0.775046
Numb	615.14	-0.00476936	0.0913703	0.933822	0.97465
[truncated: 10,323 more rows]

## Sheet: effect_of_noc
gene	baseMean	log2FoldChange	lfcSE	pvalue	padj
Gnai3	3250.85	-0.0507718	0.0729951	0.396971	0.54314
Narf	3204.99	-0.037846	0.0887566	0.592498	0.719837
Cav2	200.793	0.0718451	0.165158	0.488391	0.630277
Klf6	5066.72	-0.0364314	0.0778663	0.566481	0.699821
Scmh1	950.173	-0.0688654	0.0925978	0.345664	0.491332
Cox5a	4623.46	0.011526	0.0573249	0.812015	0.88337
Ngfr	48793.4	-0.130458	0.128963	0.159858	0.27664
Wnt9a	189.529	0.466187	0.319327	0.0100628	0.0292137
Fer	1261	-0.0331297	0.0664165	0.548612	0.684265
Xpo6	4967.22	-0.00617518	0.0561901	0.896803	0.939839
Tfe3	4684.56	0.460344	0.136758	4.84152e-05	0.000275718
Brat1	2349.2	-0.0729459	0.0608074	0.152093	0.265667
Gna12	7409.99	-0.0467583	0.0510721	0.271866	0.413591
Dlat	4265.49	-0.208762	0.0621997	0.000269963	0.00127802
Sdhd	2804.08	-0.22966	0.0596866	3.41669e-05	0.000204404
Ccnd2	2032.1	0.240342	0.391463	0.11585	0.216186
Gpr107	3679.71	0.0699848	0.080527	0.283503	0.426445
Nalcn	3316.61	-0.168839	0.151784	0.103256	0.197471
Drp2	519.952	0.965985	0.165047	1.71709e-10	2.80892e-09
Gmpr	587.071	-0.359413	0.0926162	9.50427e-06	6.45033e-05
Mid2	1292.89	-0.119808	0.0747056	0.0566523	0.122107
Trim25	263.908	-0.0295074	0.172345	0.777369	0.860576
Dgke	2513.7	-0.151448	0.0543102	0.00263839	0.00934975
Scpep1	1391.07	1.16403	0.16479	4.22551e-14	1.17494e-12
Mnt	3250.96	0.658268	0.0792879	9.86581e-18	4.29291e-16
Hddc2	206.922	0.00714906	0.0949701	0.923585	0.955384
Pemt	143.928	0.213538	0.159169	0.0499504	0.110346
Cdh4	6615.94	-0.897212	0.166786	3.11806e-09	4.22998e-08
Ckmt1	4383.74	-0.214169	0.104887	0.0113411	0.0322931
Comt	1342.98	-0.275836	0.0698379	1.39758e-05	9.13988e-05
Rtca	1829.58	-0.0126537	0.059022	0.799451	0.874335
Dbt	833.77	-0.302204	0.122588	0.00193717	0.00715505
Dazap2	1276.37	0.0996049	0.0834356	0.14135	0.251247
Mcts1	541.844	0.0146144	0.0822003	0.826468	0.89357
Trappc10	4467.38	-0.112411	0.0704907	0.0596797	0.127428
Ccm2	1476.27	0.0106388	0.0578563	0.827779	0.894359
Tbrg4	1735.02	0.0154655	0.0554137	0.741292	0.833866
Ndufa9	3179.53	-0.0286484	0.0521006	0.51248	0.652828
Lck	100.638	0.557011	0.255316	0.00138941	0.00536513
Cttnbp2	148.394	-0.247492	0.34166	0.103431	0.197683
Galnt1	1116.26	-0.0322184	0.0841352	0.634676	0.752521
Mkrn2	2278.37	0.281648	0.120039	0.00311555	0.0107892
Raf1	2910.78	-0.225912	0.0673613	0.000230588	0.00110899
Pdgfb	127.117	-0.430589	0.396448	0.0229646	0.0581098
Tamalin	162.764	0.81721	0.227735	1.14057e-05	7.59847e-05
Acvr1b	3850.18	0.012368	0.0611233	0.810105	0.882149
Tom1l2	10548.8	0.0199371	0.0778377	0.754286	0.842442
Zfp385a	654.181	-0.111397	0.105683	0.169538	0.289342
Itga5	76.2949	2.83523	0.432649	7.0589e-14	1.86993e-12
Gabra2	2786.48	-0.152891	0.149557	0.133924	0.241393
Wdr77	2149.14	-0.221123	0.0885566	0.00341833	0.0116996
Atp5pb	6161.46	0.048322	0.0445351	0.19194	0.319269
Hnrnpd	1431.91	-0.244159	0.157629	0.0267707	0.0660314
Dynlt1c	549.991	-0.122116	0.130466	0.190057	0.316582
C1d	801.236	-0.218605	0.115362	0.0153362	0.0415008
Gm2a	1117.29	-0.193738	0.0980554	0.0155268	0.0418968
Krit1	1577.21	-0.0647765	0.0875105	0.353702	0.499472
Clcn4	4271.33	0.0855471	0.0680096	0.13157	0.237915
Sema4f	10513.8	-0.306243	0.0828105	2.94082e-05	0.000178801
Hk2	608.521	0.7331	0.644739	0.00600864	0.0188512
Myo18a	7459.73	-0.317719	0.0624083	4.16362e-08	4.53069e-07
Sez6	4903.48	-0.287772	0.286334	0.0562455	0.121379
Hoxb6	144.505	-0.301589	0.179196	0.0138546	0.0381196
Kat2b	315.94	0.575025	0.222019	0.000445374	0.00198126
Rab5b	5912.38	-0.10741	0.0514117	0.0198764	0.0513394
Spg7	2090.01	-0.0932024	0.124389	0.2993	0.443023
Rpl13	6315.34	0.126772	0.0861791	0.0718009	0.14757
Chmp1a	3513	-0.00990331	0.049317	0.813081	0.884295
Rpa1	1889.12	-0.277044	0.136418	0.00720297	0.0220273
Serpinf1	8575.22	0.272628	0.0461371	6.20251e-10	9.50279e-09
Tubgcp3	1443.1	0.117205	0.0855402	0.0923934	0.181313
Oprm1	3017.63	-0.916688	0.223792	1.34215e-06	1.10438e-05
Polr3d	1547.28	0.16942	0.0847501	0.0176841	0.0467755
Ddx3x	7547.99	0.0488271	0.0700769	0.39821	0.544593
Usp32	7291.12	-0.00987524	0.0497377	0.815141	0.885517
Txnrd3	129.064	0.137774	0.187623	0.224011	0.358136
Zfp512b	7551.21	-0.230892	0.0648263	0.000102916	0.000540835
Dnajc5	11606.9	-0.180968	0.054859	0.000424264	0.00189763
Tpd52l2	1684.84	-0.0331772	0.0597378	0.506694	0.647886
Fmr1	1592.92	-0.051138	0.0692867	0.371175	0.517574
Bcl11a	1692.79	-0.778381	0.152245	1.77032e-08	2.07289e-07
Pxmp4	604.614	-0.0902773	0.093277	0.220294	0.353561
Dlg3	339.767	-0.171417	0.150837	0.0973697	0.188407
Gnb1l	146.617	0.0603952	0.16752	0.561222	0.694857
Mmp11	91.6295	0.146104	0.218942	0.228578	0.363495
Smarcb1	2444.73	0.0029186	0.0589143	0.953275	0.97335
Hip1r	1194.99	0.221152	0.182158	0.0599164	0.127845
Nsun5	429.709	-0.104813	0.109347	0.20589	0.335501
Top1mt	644.381	-0.0387971	0.0811309	0.555221	0.689715
Hoxa10	449.008	-0.837734	0.163594	1.45389e-08	1.72867e-07
Hoxa4	168.797	-0.437048	0.174514	0.000861934	0.00355094
Gm38393	1909.19	0.0488791	0.0955463	0.513258	0.653672
Slc7a7	518.557	-0.455333	0.208857	0.00196888	0.00725691
Oxa1l	1516.77	-0.0227909	0.0675908	0.685582	0.791917
Heatr6	1640.2	-0.0332308	0.058529	0.497505	0.639027
Ilf2	1694.96	-0.0179712	0.052506	0.685531	0.791917
Chtop	2767.93	-0.0217312	0.0451432	0.566797	0.700071
Snapin	931.666	-0.104918	0.0837086	0.123186	0.226479
Mapk7	2711.04	-0.0849667	0.0640839	0.114665	0.21456
Epn2	3838.72	-0.705334	0.0557961	1.3029e-37	4.33759e-35
B9d1	103.458	-0.0274296	0.140158	0.77261	0.856763
Sec24b	3006.07	-0.0406926	0.0841636	0.548152	0.684037
Rmnd5b	1335.14	-0.0301694	0.0593589	0.544038	0.680588
Nhp2	761.149	-0.115461	0.0686795	0.0489371	0.108462
Vps9d1	1707.01	-0.00722499	0.081779	0.913371	0.950165
Zfp276	900.453	0.00919488	0.0751153	0.881887	0.929581
Mfsd10	550.597	0.0268813	0.11579	0.75244	0.841293
Luzp1	2238.72	-0.28521	0.120789	0.00291508	0.0101924
Kctd10	2028.03	-0.159766	0.0943111	0.036904	0.0859326
Poldip2	1715.99	-0.0592316	0.058873	0.227465	0.362129
Ift20	624.342	0.0369971	0.0772995	0.557987	0.691686
Pcbp3	11868.8	0.050176	0.0597864	0.313318	0.457553
Lgals9	1190.55	-0.0612162	0.117816	0.478413	0.620848
Araf	2621.3	0.0305243	0.0568842	0.522189	0.661694
Cfp	136.854	0.69563	0.212779	4.35028e-05	0.000251109
Uxt	103.645	0.351513	0.211797	0.0110941	0.0317661
Cnnm3	362.921	0.0477421	0.128595	0.599191	0.725317
Lman2l	1699.75	0.224079	0.103653	0.00786416	0.0237831
Mcm3ap	2758.8	-0.139309	0.051631	0.00366717	0.0124236
Pcnt	642.166	0.2495	0.159558	0.0250289	0.0624481
Mxd1	459.502	0.215478	0.180239	0.0643751	0.135204
Gmcl1	2153.36	-0.279464	0.0617059	1.01213e-06	8.56865e-06
Snrnp27	385.718	0.03792	0.107289	0.640333	0.757042
Ocrl	3429.7	-0.205978	0.0972354	0.0101131	0.0293183
Calm1	52914.8	0.0788292	0.0669683	0.157327	0.273028
Agpat3	4527.28	0.00294884	0.0606478	0.95405	0.973975
Sema6b	197.023	-1.59748	0.259506	2.25698e-11	4.24451e-10
Dpp9	3766.3	-0.249093	0.0583808	4.66896e-06	3.38308e-05
Gramd1a	5453.95	0.169026	0.084527	0.0177088	0.0468306
Hpn	67.0097	1.1465	0.23438	2.45822e-08	2.79082e-07
Ckb	7550.56	-0.216894	0.0628798	0.000179048	0.000887773
Sp1	1239.31	0.308137	0.138642	0.00359225	0.0121899
Myg1	438.26	0.168068	0.112997	0.0528113	0.115363
Rarg	328.222	-0.825135	0.190495	6.21058e-07	5.4411e-06
Pfdn5	1431.61	0.117897	0.0698404	0.0477087	0.106079
Efnb2	1145.02	0.256213	0.189267	0.0365955	0.0852948
Rrp15	221.741	0.350269	0.12339	0.000462469	0.00204917
Rnd2	1064.57	0.101144	0.0734003	0.0979892	0.189291
Srr	2087.6	0.0382374	0.084225	0.57288	0.704766
Sync	852.298	-0.293162	0.157379	0.00966302	0.0282729
Fbxo9	813.639	-0.0645131	0.166179	0.53394	0.672709
Vps50	1307.75	-0.0781174	0.084657	0.251217	0.389734
Hars	4734.29	0.0493531	0.0447846	0.185465	0.310687
Zmat2	1497.96	-0.0381455	0.0687779	0.50296	0.644287
Smg5	3121.27	0.126607	0.0572793	0.013865	0.0381397
Cct3	5191.47	-0.0995143	0.0511662	0.0284089	0.0693638
Glmp	949.371	0.159101	0.141372	0.108461	0.205385
Mef2d	3159.27	-0.15441	0.0731492	0.015108	0.0409373
Snd1	3220.22	0.458253	0.140737	7.22095e-05	0.00039333
Col18a1	107.97	1.93977	0.201022	2.02866e-23	1.67712e-21
Slc19a1	1220.2	-0.179629	0.0810836	0.00985429	0.0287708
Kpnb1	11465.1	-0.243406	0.0735578	0.000227132	0.00109546
Npepps	5335.37	-0.0245349	0.0719009	0.679865	0.78738
Mrpl10	1295.14	-0.0353575	0.0636493	0.505033	0.646471
Cyp51	7200.33	0.153294	0.138431	0.116542	0.21728
Tcf25	20409.1	-0.0130903	0.0533527	0.772094	0.856387
Tubb6	235.771	-0.217362	0.169728	0.0544737	0.118281
Def8	3076.64	-0.221975	0.0673031	0.000291096	0.00136288
Itga3	5063.7	0.156551	0.0835395	0.0256021	0.0635435
Foxm1	132.932	0.242707	0.199057	0.0514583	0.11315
Itfg2	604.353	0.312331	0.194177	0.0153542	0.041522
Nrip2	438.874	1.6888	0.352744	3.66612e-08	4.0213e-07
Tulp3	1466.69	-0.351629	0.0741953	1.96479e-07	1.9012e-06
Gtf2h4	298.904	-0.0418164	0.117622	0.627281	0.746411
Tubb5	84542.5	-0.878791	0.103967	1.43523e-18	6.96028e-17
Ell2	479.155	0.769653	0.229156	2.76627e-05	0.00016919
Jup	19549.1	-0.0763877	0.0784333	0.231802	0.367577
Nom1	999.587	-0.296796	0.154282	0.00817174	0.0245631
Ergic1	3550.06	-0.225759	0.0837523	0.00188942	0.00699546
Ifrd1	1678.72	1.87955	0.133959	5.05236e-46	3.88969e-43
Stk38l	642.9	0.11409	0.107138	0.163762	0.281578
Brpf1	933.485	0.0619646	0.0838903	0.358542	0.504918
Akr1b3	1170.35	-0.123617	0.0756443	0.0521406	0.114303
Hoxc8	169.512	-0.270147	0.156295	0.0152659	0.0413288
Hoxc6	130.487	-0.172931	0.148443	0.091782	0.180372
Ddt	686.013	0.097341	0.0838472	0.151832	0.265324
Ddx18	620.523	0.100635	0.10713	0.217593	0.349864
Ubl3	2409.97	0.357076	0.125448	0.000433903	0.00193583
Gramd3	61.8134	1.84662	0.372714	1.51244e-08	1.79137e-07
Eef1e1	878.808	-0.0850581	0.0829496	0.204675	0.333976
Akt1	9697.25	-0.173066	0.0534232	0.000553869	0.00240146
Tcirg1	137.679	-0.00524172	0.16939	0.959553	0.976841
Naglu	581.921	-0.0143873	0.0902208	0.841007	0.902869
Coasy	1698.56	0.153837	0.0792835	0.0224722	0.0570765
Crnkl1	474.795	0.0763931	0.107161	0.347306	0.49287
Rin2	843.159	-0.863969	0.207693	1.16597e-06	9.72653e-06
Folh1	161.623	0.103319	0.187327	0.352064	0.497818
Chordc1	1376.83	0.0170477	0.073894	0.77978	0.861851
Rtcb	3610.64	-0.0125228	0.0439904	0.736725	0.829827
Pwp1	863.225	0.198183	0.0867433	0.00718041	0.0219693
Fbxo7	612.991	0.487155	0.15247	8.33672e-05	0.00044922
Capns1	12866.1	-0.0186298	0.0583194	0.704602	0.805577
Lrp3	3376.47	-0.0309743	0.0470866	0.431026	0.57742
Clpb	2565.44	0.257428	0.157774	0.0205436	0.0527531
Septin7	3705.84	-0.0839379	0.0699543	0.148352	0.260796
Zdhhc4	724.323	0.149769	0.0756938	0.0211431	0.0541343
Rac1	5534.48	-0.0971779	0.0561828	0.0466188	0.104277
Nup214	2755.64	0.0247253	0.0677052	0.660822	0.77215
Ugp2	924.574	0.044533	0.0957555	0.552102	0.687435
Kcnh6	4290.04	-0.508342	0.104162	6.70882e-08	7.06922e-07
Trmt1	2127.46	0.206404	0.0694317	0.000982628	0.00398552
Nacc1	5369.49	-0.217409	0.0543819	2.08989e-05	0.000131882
Nfix	202.782	-0.241011	0.158268	0.0288693	0.0703485
Slc1a5	2106.33	0.950573	0.556746	0.00131914	0.00513123
Uba1	23569.8	-0.0501525	0.0433574	0.164815	0.282994
Siae	257.387	-0.109983	0.103084	0.167386	0.286565
Fam50a	807.201	0.113108	0.0748995	0.071077	0.146385
Emd	870.728	0.079228	0.13068	0.39003	0.535964
Taco1	795.35	-0.0205193	0.0637849	0.700912	0.803198
Grik3	1797.96	-0.402094	0.148695	0.000544241	0.00236805
Gria3	599.896	-0.275461	0.351861	0.0809178	0.162814
Sipa1l2	498.16	1.07258	0.142511	1.48538e-15	5.02661e-14
Ap4e1	1349.74	-0.130013	0.085311	0.0633455	0.13367
Blvra	116.43	-0.167083	0.183775	0.143508	0.254022
Pdzd4	3471.66	-0.247488	0.0462309	2.06514e-08	2.38187e-07
Idh3g	2818.63	-0.0486338	0.0634464	0.356046	0.502149
Pnck	198.125	-0.253678	0.18924	0.0381619	0.0883439
Ssr4	781.647	0.00209676	0.0702722	0.971386	0.983684
Bcap31	2114.21	0.0205286	0.060453	0.686189	0.792205
Fam98a	1452.9	-0.0951382	0.0963094	0.207799	0.337509
Kmt2a	6986.09	0.132789	0.0989371	0.0889496	0.175731
Ift46	1059.67	-0.0796341	0.107263	0.327752	0.472303
Tmem25	1624.04	-0.116666	0.100953	0.138064	0.246688
Trappc6a	465.447	0.241097	0.0959866	0.00276415	0.00973936
Supt6	8028.5	0.0899235	0.0595043	0.0765659	0.155377
Unc119	1030.38	-0.389738	0.0810902	1.14955e-07	1.15688e-06
Rab34	357.396	0.00344498	0.154684	0.972349	0.984012
Sdf2	1048.25	0.0628022	0.0895283	0.377195	0.523526
Ccne1	149.644	-0.0765553	0.219064	0.507621	0.648706
Bbc3	2214.81	1.82305	0.177866	5.47879e-26	5.7193e-24
Psmc3	4509.3	-0.0143027	0.0627673	0.786197	0.865289
Acp2	2707.66	-0.0740352	0.0923969	0.310045	0.454118
Slc39a13	760.384	-0.344747	0.0941078	2.5215e-05	0.000155844
Celf2	1515.75	-0.0808165	0.125459	0.369316	0.515903
Ddb2	161.415	0.101533	0.146208	0.303562	0.447122
Sf3a1	3762.49	-0.281192	0.0833516	0.000125821	0.000650109
Clgn	3728.02	-0.186842	0.0744782	0.00441868	0.014565
Vrk3	493.613	-0.136528	0.118078	0.121061	0.223573
Smg9	722.743	0.173132	0.102382	0.0337421	0.0796847
Paxip1	1330.98	0.446636	0.137948	7.95351e-05	0.000430454
Rmnd5a	3223.03	0.321081	0.0572536	2.29036e-09	3.16996e-08
Mov10	127.772	-0.292597	0.273348	0.0492405	0.109052
Rhoc	360.984	0.570447	0.45865	0.00976159	0.0285275
Ppard	788.171	0.453817	0.126034	2.04094e-05	0.000129123
Def6	204.775	0.0512733	0.168823	0.622021	0.742591
Peg3	20758.8	0.0598572	0.103469	0.449877	0.594974
Zim1	1432.08	0.416384	0.20091	0.00303284	0.0105503
Lmf1	1496.61	-0.0193816	0.0621285	0.710164	0.810056
Ciao3	645.721	0.0542703	0.0872705	0.436188	0.582567
Dbf4	232.233	0.79153	0.135182	2.87381e-10	4.5618e-09
Daxx	771.905	0.0707986	0.084387	0.296685	0.440384
Cd320	272.262	-0.0232227	0.110926	0.779465	0.861658
Ipo4	5991.3	0.0322068	0.0774143	0.61081	0.735264
Tm9sf1	1142.46	-0.225935	0.0647586	0.00014173	0.000720909
Irf9	319.791	0.239499	0.139172	0.0192256	0.0500151
Gmpr2	696.633	0.0263197	0.0999119	0.733394	0.827284
Mdp1	935.504	-0.0712024	0.075375	0.24837	0.386622
Dhrs1	2957.72	-0.111585	0.0485602	0.0118363	0.0334171
Ncan	4777.91	-0.378591	0.0849076	6.56885e-07	5.73053e-06
Tmem161a	1994.91	0.144362	0.0755029	0.0254047	0.0631874
Armc6	3201.34	-0.285102	0.074421	2.08594e-05	0.0001317
Borcs8	563.267	-0.0525524	0.0748348	0.390989	0.536924
Slc25a42	672.246	0.131872	0.10072	0.0951408	0.185329
Snx9	544.632	-0.308746	0.108867	0.000614636	0.00263614
Ranbp3	1797.27	-0.0657322	0.070495	0.257872	0.397455
Ndufa11	2544.9	-0.0415135	0.0665563	0.45205	0.596887
Nr2f6	539.436	-0.665086	0.132661	3.53001e-08	3.88932e-07
Use1	695.072	0.129931	0.0997271	0.0974832	0.188508
Ocel1	674.655	0.102587	0.0803413	0.119036	0.220693
Dyrk1b	1466.6	0.187495	0.126097	0.0457619	0.102733
Braf	2180.43	-0.0359487	0.104644	0.652343	0.766329
Ndufb2	1066.16	0.107021	0.100095	0.169712	0.289545
Hltf	353.518	0.00654613	0.108992	0.936357	0.962892
Prpf6	1735.35	0.0424448	0.051079	0.318803	0.463147
Rgs19	507.355	-0.458329	0.150786	0.00015193	0.000766685
Rgs20	139.384	0.906101	0.23686	3.96473e-06	2.92091e-05
Abhd3	134.522	0.803684	0.203499	3.10312e-06	2.33502e-05
Snrpd1	404.901	0.0266999	0.0917087	0.71293	0.811408
Tchp	578.978	0.128109	0.103375	0.110782	0.20904
Tiam1	1342.16	0.320952	0.198961	0.0144794	0.0395738
Tsc2	4498.37	0.00797396	0.0526227	0.858341	0.913991
Slc9a3r2	1057.52	-0.828406	0.0949848	1.71382e-19	9.68387e-18
Puf60	3555.06	-0.0575507	0.0680654	0.306149	0.449856
Golga2	5653.21	-0.0134769	0.0593902	0.787876	0.866291
Uck1	1315.84	0.208299	0.142709	0.0413644	0.0944793
Ikzf4	324.135	-1.28974	0.201659	4.11438e-12	8.47508e-11
Mien1	1843.2	0.0565918	0.0573912	0.236954	0.373726
Ccdc97	1285.27	-0.00129428	0.0663219	0.981406	0.988629
Zfp40	643.364	-0.47095	0.127297	1.34074e-05	8.82225e-05
Akap8l	2339.65	0.497186	0.125095	4.25477e-06	3.1141e-05
Pdcd2l	361.483	0.110599	0.109957	0.18429	0.309366
Gtf2f1	1516.84	0.0968244	0.0817787	0.1458	0.257265
Clpp	985.678	0.146083	0.0802873	0.0308648	0.0742563
Alkbh7	223.266	-0.527042	0.13824	7.97187e-06	5.50435e-05
Med6	198.736	0.0404531	0.104163	0.611069	0.735432
Prkd1	749.634	-0.311281	0.148172	0.00481901	0.0156666
Cse1l	1549.75	-0.0645424	0.0985763	0.398995	0.545507
Naa20	965.739	0.04549	0.0642019	0.393583	0.539739
Prkra	603.027	-0.202535	0.0937661	0.00941019	0.0276119
Plekha3	281.216	0.0332936	0.114751	0.694491	0.798687
Ykt6	3799.38	0.00106412	0.0521888	0.980866	0.988247
Baz1b	2603.83	0.0678202	0.0870733	0.329659	0.474275
Pex6	1834.28	0.0326511	0.0847386	0.632084	0.750351
Mrpl2	883.779	0.0343169	0.0698419	0.55272	0.688065
Mea1	2801.97	0.13894	0.0624793	0.0126296	0.0353009
Kdelr1	1097.97	-0.103187	0.0749174	0.0973218	0.188374
Tmem143	753.667	-0.060295	0.0795501	0.350323	0.495838
Ggct	164.325	-0.149985	0.145397	0.134796	0.242538
Jag2	3772.19	-0.641966	0.13186	7.31891e-08	7.66618e-07
Btbd6	799.826	-0.360307	0.102935	4.31364e-05	0.000249462
Nudt14	267.925	-0.0262983	0.11068	0.750836	0.839808
Epdr1	2964.35	0.0310791	0.103953	0.695605	0.7994
Flii	5935.07	-0.190128	0.0520419	0.000108328	0.00056686
Top3a	248.263	0.293464	0.132187	0.00399081	0.0133475
Atg4d	1050.33	-0.187691	0.0960475	0.0170888	0.0454154
Qtrt1	391.81	0.0274254	0.0908053	0.703359	0.804977
Hdgfl2	1778.87	0.0235989	0.0647738	0.662889	0.773869
Chaf1a	309.072	-0.0723671	0.105348	0.36744	0.513807
Adprh	2303.38	-0.15679	0.0688524	0.00995798	0.0289889
Tmem39a	181.328	0.24807	0.177759	0.0355441	0.0832065
Timmdc1	803.658	-0.0948744	0.0751566	0.126446	0.230682
Mcm2	392.725	-0.00473356	0.175435	0.963977	0.979299
Tpra1	507.469	0.123692	0.142103	0.206651	0.336221
Nab1	350.411	0.63044	0.264083	0.000659959	0.00280807
Il17ra	169.723	0.353703	0.382484	0.0428036	0.0972794
Lamb1	878.664	-0.95964	0.401593	0.000290658	0.00136134
Kcnn1	451.023	-0.497883	0.226275	0.00160729	0.00611447
Arrdc2	292.552	0.190587	0.190547	0.106007	0.201666
Map2k7	1955.61	0.121104	0.069826	0.0425305	0.0967839
Timm44	1103.38	0.229408	0.0857847	0.00194417	0.00717659
Ap2a2	21841.5	0.132637	0.0349058	9.55681e-05	0.00050698
Pnkp	886.011	0.519131	0.102125	2.39608e-08	2.73034e-07
Med25	3182.62	-0.0617707	0.0705374	0.287726	0.430802
Bcam	2611.39	-0.165522	0.150455	0.107916	0.204604
Clptm1	5122.91	-0.0575701	0.0666832	0.296842	0.440542
Relb	157.616	0.0861382	0.132812	0.355266	0.501221
Tomm40	2881.44	-0.126866	0.0649307	0.0253578	0.0631024
Hbp1	902.38	0.659284	0.137903	1.10409e-07	1.11568e-06
Prkar2b	4459.32	0.0295069	0.0806808	0.652578	0.766443
Cdkn1b	1463.72	0.140431	0.0800862	0.0368617	0.0858666
Klf4	282.263	0.291809	0.266086	0.0473487	0.105488
Ap1m1	3493.16	-0.0508738	0.0581616	0.293658	0.436976
Rab8a	1334.6	0.0694144	0.0851243	0.30961	0.453588
Hmgn2	789.171	0.187353	0.137088	0.0576269	0.123861
Fam32a	2458.37	-0.095417	0.0496391	0.0301656	0.072959
Stard3nl	1742.15	0.149226	0.0711422	0.016104	0.0432555
Stk11	1854.83	-0.302552	0.0637834	2.846e-07	2.66796e-06
Efna2	328.804	-1.09992	0.162844	3.93279e-13	9.46174e-12
Atp5d	11572.3	0.019657	0.0562347	0.678527	0.7862
Ppp5c	3612.91	-0.0404081	0.060422	0.422521	0.568314
Cdk12	2501.32	0.383035	0.0927126	2.86153e-06	2.17582e-05
Lipe	335.047	-0.262732	0.172434	0.0249083	0.0621974
Pafah1b2	8174.64	-0.105288	0.0642892	0.055861	0.120782
Tbc1d8	296.927	0.770309	0.206948	7.8369e-06	5.42331e-05
Cnot11	927.015	0.11011	0.0741412	0.0758456	0.154144
Slc2a3	4950.79	-0.117665	0.0781545	0.0702436	0.145008
Foxj2	1432.83	0.196311	0.0885175	0.0085996	0.0256431
Sri	2270.04	-0.165856	0.0548204	0.00117221	0.00464585
Dgcr2	5459.8	-0.226389	0.0676154	0.000234045	0.00112287
Irf3	489.197	-0.17759	0.114383	0.0432939	0.0981403
Mpnd	2518.63	-0.0543885	0.0783863	0.393702	0.539806
Sh3gl1	1138.65	0.0419753	0.110854	0.612803	0.736799
Yju2	242.931	0.252021	0.154468	0.0213206	0.0545436
Ranbp2	6244.3	0.0173705	0.0636408	0.744784	0.835999
Grk5	1071.5	-0.360296	0.106813	6.95022e-05	0.000379118
Dvl3	4709.15	0.12632	0.051201	0.00728549	0.0222466
Abcf3	1796.64	-0.0168202	0.0732217	0.780977	0.8624
Eif2b5	3508.34	-0.036711	0.0634019	0.487067	0.629097
Cyth2	1802.5	0.0876225	0.106466	0.279671	0.422232
Car11	988.445	-0.375312	0.145914	0.000917273	0.00375113
Dlgap1	2892.87	0.115231	0.117068	0.185036	0.31019
Plag1	205.129	1.38606	0.306439	1.28088e-07	1.27757e-06
Mrpl4	1191.44	-0.0619492	0.0704846	0.286016	0.429128
Keap1	2050.84	-0.0625296	0.0618497	0.224475	0.358682
Glg1	10414.7	-0.257011	0.0913747	0.00101053	0.0040827
Atp8b3	90.795	-0.706303	0.316496	0.000787302	0.00327666
Btbd2	5778.7	-0.342277	0.0657107	1.82138e-08	2.11858e-07
Csnk1g2	3687.88	-0.0938801	0.0595801	0.0659982	0.137955
Abhd17a	3681.17	-0.14523	0.0534106	0.00334176	0.0114726
Mob3a	1441.67	-0.284436	0.0890598	0.000230658	0.00110899
Cacnb3	7460.19	-0.297634	0.0778926	1.9336e-05	0.000122964
Ddx23	2126.1	-0.0602172	0.0597619	0.226577	0.361245
Pld3	9788.01	-0.0238661	0.0819436	0.719406	0.816742
Grik5	5879.31	-0.421228	0.0998825	1.69825e-06	1.36547e-05
Rabac1	5318.58	-0.0183458	0.0574719	0.705012	0.805822
Etv3	826.877	0.137005	0.0759978	0.0337779	0.0797234
Prkcsh	2725.02	0.303635	0.0635382	2.36222e-07	2.2539e-06
Elavl3	16224.6	-0.124802	0.0667317	0.030951	0.0744202
Rab3b	367.791	-0.174231	0.151512	0.0932595	0.182605
St8sia6	191.907	-0.314658	0.277647	0.0390042	0.0899894
Nosip	1725.36	0.12817	0.0522306	0.00747662	0.0227512
Pih1d1	1126.91	-0.0631004	0.0816648	0.339051	0.484842
Rps11	3645.78	0.0805446	0.0593217	0.108151	0.204923
Supt5	6119.28	0.0970653	0.0454611	0.0182208	0.047907
Paf1	1178.16	-0.157284	0.098814	0.0463652	0.103841
Timm50	914.59	0.046738	0.0985119	0.541056	0.678579
Med29	369.493	-0.167605	0.0908355	0.0252706	0.0629746
Bicd1	4093.96	0.106357	0.0973507	0.163717	0.281539
Ncstn	3270.83	-0.0752579	0.0678621	0.181343	0.305621
Pex19	2153.91	-0.102833	0.0566531	0.0379519	0.0880068
Phyhip	471.543	-0.0213968	0.131003	0.81521	0.885517
Impdh1	6665.05	-0.224754	0.0705554	0.000416046	0.00186698
Dusp3	6565.69	0.0407178	0.0841576	0.54788	0.683906
Ess2	826.323	0.0309164	0.0737783	0.610704	0.735208
Slc25a1	3759.11	0.00785073	0.0938631	0.915387	0.951459
Dgcr6	1330.61	-0.116315	0.0697158	0.0501237	0.110649
Ddr1	3535.06	0.00924384	0.0560127	0.845491	0.905726
Ier3	468.44	1.44685	0.286065	9.99616e-09	1.21673e-07
Klc4	540.15	-0.0219049	0.101266	0.778871	0.861387
Ercc1	312.795	0.102566	0.107513	0.210229	0.340557
Homer3	657.168	0.629859	0.167915	9.06219e-06	6.18213e-05
Crtc1	2899.16	-0.413702	0.0652881	1.58283e-11	3.01815e-10
Rnf215	571.786	0.0616054	0.0973661	0.416512	0.562011
Sec14l2	173.389	0.072034	0.133818	0.439961	0.586266
Aven	256.039	-0.100204	0.120502	0.255889	0.395091
Crot	1011.87	0.258905	0.0742233	0.000102206	0.000537566
Rps6ka1	295.143	0.129445	0.171765	0.231992	0.367831
Snrnp200	6209.58	0.0288278	0.0342419	0.299931	0.443577
Ciao1	1035.08	0.0042941	0.0640543	0.936392	0.962892
Taf6l	486.616	0.127365	0.096291	0.0954536	0.185838
Insig2	638.805	0.326239	0.157026	0.00466792	0.0152802
Kpna6	3079.07	-0.153631	0.0655692	0.00862459	0.025711
Man1a	658.759	-0.724925	0.249828	0.000126045	0.000650743
Itpkc	358.677	0.204577	0.133876	0.0371409	0.086419
Coq8b	665.821	0.0729677	0.133184	0.432925	0.579271
Brd8	1162.37	-0.0127146	0.0660364	0.817998	0.887439
Kif20a	164.962	0.0167933	0.144656	0.861632	0.916465
Farsa	1437.24	-0.151788	0.0592218	0.00492725	0.0159637
Gcdh	502.824	-0.0279894	0.115474	0.742178	0.8345
Mast2	3384.07	0.262146	0.0734449	7.30312e-05	0.000397174
Dnase2a	460.128	-0.0646311	0.0797349	0.317745	0.462263
Rad23a	1440.74	0.128078	0.0894173	0.0769527	0.156034
Calr	7330.61	-0.200199	0.108133	0.0194996	0.0505249
Nfat5	2815.29	0.767458	0.160829	9.72439e-08	9.96547e-07
Nob1	634.916	-0.0582921	0.0742195	0.337664	0.483125
Ppfia3	4439.47	-0.0841815	0.0555851	0.0767346	0.155694
Gys1	4127.53	0.505114	0.142221	2.23753e-05	0.000140046
Ruvbl2	1420.55	0.0743187	0.0722065	0.211328	0.342068
Lin7b	685.947	-0.311656	0.110162	0.000614842	0.00263614
Bax	1396.88	0.184621	0.0727628	0.00416662	0.0138527
Tfam	575.508	0.117665	0.117604	0.177525	0.300213
Zfp81	1011.77	-0.341873	0.124983	0.000672467	0.00285932
Efnb3	158.126	-0.112376	0.2106	0.335928	0.481382
Mmd	1630.67	-0.272646	0.0763904	6.59645e-05	0.000362261
Fam162a	336.013	-0.0862029	0.0926136	0.238873	0.375983
Rpl8	6801.77	0.0352011	0.059245	0.477214	0.619737
Grm3	219.804	-0.116017	0.134174	0.219773	0.352818
Ssbp2	1830.25	-0.686549	0.143065	9.85385e-08	1.00758e-06
Fancl	109.762	0.0289482	0.14233	0.762238	0.848017
Brinp2	981.161	-0.251877	0.137211	0.0136297	0.03761
Gstm5	1892.1	-0.0873225	0.0836022	0.195996	0.323977
Gstm7	439.827	-0.254529	0.145586	0.0162596	0.0435877
Stat3	7381.54	0.773366	0.101635	2.03354e-15	6.73363e-14
Map3k11	1324.05	-0.0567129	0.077045	0.366628	0.512984
Akt2	1537.13	-0.0823344	0.0560881	0.0851288	0.16961
Dnaja3	2764.65	0.201355	0.0987922	0.0126711	0.0354009
Hmox2	1756.2	-0.219916	0.0651128	0.000224884	0.00108589
Cdip1	4452.87	0.027928	0.0564299	0.555608	0.689918
Map3k20	1279.64	0.603603	0.155278	5.54049e-06	3.93813e-05
Cwc15	867.934	0.0522313	0.0586262	0.284707	0.427789
Col5a3	223.863	1.74876	0.171715	1.08195e-25	1.09242e-23
Dnmt1	1986.03	-0.229222	0.0710364	0.000346552	0.00159166
Ppan	724.357	-0.181433	0.11552	0.0405859	0.0930288
Angptl2	140.96	0.0272181	0.168145	0.792113	0.869398
Cacna1e	5324.42	1.18618	0.186036	4.64859e-12	9.41798e-11
Cacna1b	34781.3	-0.0434077	0.0893499	0.541243	0.678579
Trmt10a	446.705	0.0479441	0.111521	0.564874	0.698358
Etv1	4995.7	-0.356017	0.292431	0.0268681	0.0661658
Kifc2	5318.94	-0.164822	0.123992	0.0728967	0.149284
Psap	36443.9	0.0822296	0.0661186	0.136569	0.244799
Ikbkg	1483	0.163948	0.0816173	0.0179765	0.0473644
Wars2	487.671	0.260032	0.131728	0.00932761	0.0274022
Atn1	4370.9	-0.193621	0.0873731	0.00882375	0.0262159
Phb2	3252.94	-0.0460782	0.0803976	0.479776	0.622224
Eno2	21593	0.222059	0.0708718	0.000507897	0.00222802
Emg1	522.595	0.00881286	0.0871685	0.899614	0.942059
Lpcat3	1176.1	-0.1107	0.140592	0.253344	0.392442
Atp6v1f	1970.51	0.176892	0.0656654	0.00288001	0.0100956
Clcn5	8972.46	0.147381	0.0880622	0.0418533	0.0954189
Clcn3	6847.94	0.382185	0.0440669	3.05039e-19	1.66999e-17
Pde1c	2651.5	-0.277368	0.100495	0.000994653	0.00402766
Utp20	1330.46	0.091632	0.0855953	0.183599	0.308536
9330159F19Rik	4280.99	-0.250169	0.101576	0.00292399	0.0102178
Cul3	3365.06	-0.0367512	0.080745	0.574861	0.706328
Large1	2884.15	-0.190104	0.070605	0.00259946	0.00924904
Ddx56	812.683	0.0462642	0.0796522	0.474534	0.617565
Tmed4	1048.95	0.207465	0.0815071	0.0033733	0.011568
Col26a1	528.745	0.154284	0.159217	0.143879	0.25454
Bid	1195.21	-0.0816697	0.119598	0.350265	0.495813
Ralb	2119.84	-0.275376	0.0957728	0.000709991	0.00299099
Ppp1cc	1970.95	-0.00531733	0.084271	0.937705	0.96356
Dnajb11	1289.06	-0.0581691	0.0711238	0.32032	0.464576
Tbccd1	644.864	-0.190423	0.0924011	0.0131005	0.0364024
Zfp324	947.613	-0.598164	0.0735301	3.78437e-17	1.55386e-15
Gab2	2790.31	0.343583	0.0969745	4.06309e-05	0.000236639
Coro1c	6301.04	0.118464	0.0831773	0.0824872	0.165458
Tax1bp1	4475.45	0.129233	0.0653869	0.023811	0.059919
Ndrg2	485.489	-0.212937	0.191895	0.0760343	0.1544
Mettl17	641.806	-0.0595085	0.121953	0.499833	0.641615
Arhgef40	1329.75	0.471745	0.135262	3.01606e-05	0.000182834
Pnpla6	3420.17	-0.206472	0.0826453	0.00386176	0.0130006
Mcoln1	2928.53	0.198385	0.0775858	0.00353033	0.0120129
Arhgef18	2827.47	-0.215847	0.0746642	0.00115992	0.00459862
Pkn2	707.455	0.409593	0.117304	3.53425e-05	0.000210415
Etfb	943.222	-0.022242	0.0570069	0.64308	0.759124
Stxbp2	605.21	0.0573278	0.138979	0.545923	0.682139
Sgce	364.702	-0.238497	0.108159	0.00628885	0.0196465
Chn2	104.796	-0.0372414	0.206743	0.738386	0.831241
Wwox	661.494	-0.0630378	0.0680845	0.262635	0.402944
Slbp	579.521	0.040684	0.126173	0.650468	0.765
Aqp1	209.711	-0.154623	0.26926	0.235347	0.372007
Arid3b	240.403	0.176848	0.139	0.0739738	0.151088
Polr2e	664.116	-0.233699	0.109752	0.00787365	0.0237831
Myo9b	2199.41	0.692214	0.0965826	6.63211e-14	1.77035e-12
Hdac9	210.971	0.33857	0.236232	0.0193469	0.0502775
Mtfp1	122.248	-0.25162	0.204816	0.047789	0.106238
Rab23	979.628	0.314888	0.100213	0.000214629	0.00104292
Rab11a	4437.73	0.00842346	0.0570158	0.861422	0.916349
Eif2b2	958.374	0.348131	0.124294	0.000527993	0.00230468
Dlst	7311.99	-0.123896	0.0698742	0.038568	0.0891333
Ulk2	7458.57	-0.173772	0.0822282	0.0131438	0.0364981
Dgkq	1291.32	0.0247356	0.0809942	0.706955	0.807593
Chmp2b	1856.31	0.0639897	0.0736144	0.289146	0.432388
Plod3	1210.84	-0.00799328	0.0703866	0.891348	0.935711
Ap1s1	2534.39	0.0703934	0.0710274	0.229179	0.364347
Srpk1	3227.67	0.138896	0.0730447	0.0268448	0.0661349
Lbr	388.143	0.338248	0.183077	0.00768848	0.0233096
Prcc	2033.18	-0.249901	0.0872562	0.000921174	0.00376352
Rrnad1	551.133	0.104345	0.0767161	0.100257	0.192783
Hdgf	2544.05	-0.0988658	0.0806485	0.133484	0.240768
Thop1	2499.58	-0.234617	0.0739327	0.000393965	0.0017822
Apba3	846.155	0.239441	0.113999	0.00806808	0.024293
Matk	383.379	-0.0669685	0.116209	0.434397	0.580862
Pias4	1519.33	-0.111142	0.0837398	0.103655	0.198018
Map2k1	2867.91	0.00869545	0.0463178	0.825129	0.892513
Sgta	4400.76	-0.0344223	0.0433509	0.338206	0.483746
Tmem242	778.703	-0.0223926	0.0625437	0.669271	0.778773
Dtx2	607.133	-0.168945	0.0874682	0.0206749	0.0530127
Rasa4	304.176	-0.430661	0.236271	0.00528196	0.0168995
Syt5	2401.97	0.0405034	0.0698003	0.482568	0.624858
Hnrnpa2b1	5023.97	0.00165798	0.0676654	0.976605	0.986181
Ccdc130	360.397	0.0631193	0.10807	0.439483	0.585755
Mri1	214.855	-0.0711164	0.122277	0.421542	0.567306
Prkacb	7204.81	-0.0326794	0.0740538	0.591578	0.719283
Sgsh	737.575	-0.0326764	0.110463	0.692847	0.797541
Chd5	7918.55	-0.359184	0.104622	5.59612e-05	0.000314046
Cstb	630.686	0.880187	0.142301	2.9067e-11	5.38416e-10
Sh2b2	546.946	-0.167479	0.162511	0.118995	0.220668
Pex5	3443.98	-0.0891451	0.0619903	0.0897347	0.177026
Jkamp	1147.74	-0.0372956	0.0710419	0.524846	0.664497
Cd44	3825.8	0.350704	0.182298	0.00598608	0.018796
Slc1a2	310.6	-0.0878824	0.180742	0.418113	0.563738
Eif2ak4	995.982	0.389373	0.0851886	3.67257e-07	3.36509e-06
Wdr1	9088.23	-0.00427456	0.0387075	0.896347	0.939597
Ndrg1	6491.35	2.3738	0.17524	1.22873e-43	6.87978e-41
Man2b1	1219.88	0.356451	0.090919	8.18707e-06	5.64029e-05
Klf5	377.275	-0.0128282	0.13948	0.892119	0.93636
Wdr83	509.553	0.108543	0.0776403	0.0912284	0.179458
Prdx2	10382.8	-0.0307328	0.0716278	0.60351	0.729185
Polr2a	6841.58	0.474627	0.0652252	2.30951e-14	6.66242e-13
Senp3	1890.4	-0.0952469	0.0649965	0.0833715	0.16696
Plekha8	690.633	0.00242245	0.0962297	0.97432	0.985116
Ufd1	1453	0.147864	0.0849788	0.0362507	0.0846193
Zfp287	779.088	0.28544	0.0934237	0.000365031	0.00166844
Prlr	1005.23	-0.446322	0.261657	0.00647956	0.0201554
Letm1	3248.65	-0.148462	0.0817588	0.0306546	0.0738804
Ubqln1	8136.64	0.00706866	0.0598072	0.888663	0.934245
Cadm3	25165	-0.0457875	0.123703	0.606143	0.731004
Txn2	2814.61	-0.12149	0.0626649	0.0268843	0.0661926
Slc1a6	281.042	-0.35094	0.139188	0.00121099	0.00477242
Crbn	1711.57	-0.0188363	0.0646492	0.727788	0.823188
Msh6	557.466	-0.263592	0.133886	0.00920252	0.0271448
Fbxo11	3035.98	0.00867754	0.0439987	0.816309	0.886234
Tbl2	703.041	-0.283958	0.117953	0.00259667	0.00924178
Bud23	334.481	0.0733424	0.0989588	0.339517	0.485344
Hmox1	905.365	2.51804	0.197378	2.05682e-39	7.45175e-37
Mprip	12388.1	0.0437834	0.0514435	0.307181	0.450943
Cic	13235.8	-0.0217829	0.0598526	0.665009	0.775498
Pafah1b3	1331.8	-0.165034	0.072127	0.00916778	0.0270618
Prkaca	7327.93	-0.221884	0.0521052	6.46852e-06	4.5479e-05
Ddx39a	337.458	-0.0112719	0.0877058	0.872411	0.922434
Dnajb1	1053.65	-0.0642451	0.0837223	0.340347	0.486148
Usp40	659.167	-0.0257343	0.0889484	0.716615	0.814571
Kbtbd4	385.548	-0.165347	0.121016	0.0678264	0.140939
Celf1	2730.25	-0.518616	0.0747089	2.80814e-13	6.84963e-12
Ndufs3	1562.15	-0.108345	0.0522724	0.0206158	0.0528943
Por	3791.8	0.0411613	0.0757349	0.5068	0.647886
Igf1r	8231.01	0.251666	0.132008	0.0116142	0.0328957
Insr	3056.51	0.0698212	0.0724185	0.24098	0.378135
Trim28	4486.9	-0.116404	0.0767366	0.0690288	0.142931
Ube2m	5189.93	-0.00370801	0.0493698	0.929664	0.959256
Adcy9	1497.78	-0.451262	0.0824049	2.80411e-09	3.82091e-08
Mef2c	150.71	-1.27196	0.396771	1.93211e-05	0.000122933
Ctr9	3232.95	-0.0394692	0.0579874	0.414929	0.560796
Eif4g2	42638.4	0.0358493	0.058674	0.464814	0.608959
Pcyt1a	3266.36	0.509645	0.0831033	5.9139e-11	1.03477e-09
Zfp592	1629.93	0.00875909	0.107143	0.913957	0.950379
Psmd4	3191.09	0.142703	0.0548156	0.00466916	0.0152802
Insrr	86.8639	0.0205963	0.222219	0.855572	0.912225
Snx6	2002.15	-0.126889	0.0600497	0.0174932	0.04633
Mthfd2	5021.99	0.497628	0.0652132	1.66101e-15	5.57503e-14
Kit	3544.98	-1.86991	0.390466	3.18619e-08	3.53263e-07
Tomm40l	1033.91	-0.25869	0.108987	0.00346366	0.0118351
Nr1i3	118.212	-0.162298	0.192702	0.163267	0.280843
Pan2	1171.72	0.18079	0.0870673	0.0136019	0.0375499
Cs	18124.5	0.00725332	0.0346522	0.803386	0.877159
Ampd3	301.501	-0.916075	0.203566	2.37629e-07	2.26382e-06
Bcas2	1255.88	0.0841301	0.0703496	0.149441	0.262224
Ctcf	1031.08	-0.396089	0.108147	1.92159e-05	0.000122364
Pard6a	546.675	0.327414	0.088382	2.41902e-05	0.000150038
Pvalb	1574.97	-0.0434132	0.180148	0.683666	0.790444
Tfap4	156.125	-0.374538	0.222475	0.00937941	0.0275347
Ranbp1	1918.45	-0.039216	0.0765287	0.530941	0.67037
Psmb4	3314.12	0.153677	0.0551473	0.00261464	0.00928894
Slc30a4	878.403	0.913045	0.126008	1.86559e-14	5.47152e-13
Bloc1s6	1083.64	0.169731	0.0987332	0.0326178	0.0776248
Metap1	1716.51	0.0253228	0.0543044	0.579416	0.709821
Gpr108	725.66	0.019302	0.0615586	0.708924	0.808876
Rsl1d1	1211.09	0.0984496	0.0884926	0.164906	0.283071
Apc	23559.6	-0.128109	0.0900098	0.0783242	0.158449
Reep5	25577.5	-0.0390029	0.088909	0.581709	0.711497
Ergic3	2409.31	-0.040885	0.0636503	0.440021	0.586282
Uqcc1	1206.63	-0.0499858	0.124324	0.57483	0.706328
Ncoa2	4983.37	-0.211369	0.0640774	0.000321911	0.00149127
Nr2c2	2485.33	-0.013202	0.0451639	0.72998	0.824642
Nr2c1	321.575	0.107453	0.103519	0.178334	0.301334
Smpd4	1037.2	0.142145	0.106271	0.0843465	0.168529
Pex1	1181.23	0.200023	0.0858733	0.00632426	0.0197371
Kctd20	3882.89	0.167073	0.0592647	0.00216688	0.00788061
Ctns	654.292	1.12968	0.11265	3.0552e-25	2.94015e-23
Shpk	282.194	0.284427	0.153342	0.0104163	0.0300697
Trpv1	82.7712	-0.0931938	0.24732	0.439628	0.585885
Ephb3	538.191	-0.594066	0.125531	1.42199e-07	1.40465e-06
Tuft1	127.524	0.315232	0.25477	0.0322558	0.0769267
Rcn1	278.494	-0.189124	0.115249	0.033202	0.0787261
Dnase1	171.83	-0.395591	0.237466	0.00884275	0.026266
Trap1	3015.08	-0.0281613	0.0531053	0.527808	0.667441
Naa60	2272.05	-0.235348	0.053774	3.28828e-06	2.46231e-05
1700037C18Rik	195.596	-0.0197555	0.124262	0.824086	0.891698
Ankrd13d	2736.01	-0.321927	0.0489475	5.23039e-12	1.05274e-10
Tpr	6362.86	0.0838506	0.0628622	0.113046	0.2123
Odr4	1147.46	0.0383879	0.103845	0.62866	0.747693
Dhx34	601.964	0.104239	0.109009	0.207358	0.336966
Kptn	353.708	-0.146596	0.123562	0.107117	0.203452
Napa	8940.26	0.193594	0.0480311	2.30564e-05	0.000143729
Sra1	464.588	0.174599	0.088724	0.0182825	0.0480281
Atp5g1	6151.91	-0.0267293	0.0505402	0.529043	0.668687
Snf8	1094.07	0.00875988	0.0501617	0.837131	0.900292
Tbcb	2635.81	-0.0337307	0.048337	0.403249	0.54881
Inpp5k	1138.68	0.0513182	0.0780441	0.419326	0.564942
Crkl	1659.66	0.0387954	0.0944733	0.60089	0.726883
Clint1	1790.89	-0.213188	0.05301	1.97383e-05	0.000125264
Cdkal1	212.74	0.0596798	0.130213	0.514904	0.655361
Htra1	100.251	-0.223535	0.19684	0.0677256	0.140777
Zbtb17	692.026	0.0360389	0.0837828	0.593659	0.720818
Fblim1	110.588	-0.039574	0.163361	0.698718	0.801603
Ccdc159	278.012	0.111753	0.112068	0.185478	0.310687
Mob1b	883.057	0.392865	0.10788	2.11516e-05	0.000133284
Atp6v1b2	14218.4	0.0217049	0.0561673	0.646486	0.761878
Eps15l1	2481.67	-0.255223	0.0660852	2.47369e-05	0.00015312
Tep1	1375.81	0.0492803	0.0603039	0.326114	0.470659
Ttc5	1355.46	-0.150267	0.0556047	0.00339523	0.0116335
Osgep	461.343	0.0755763	0.13236	0.415286	0.561217
Aamp	2947.55	-0.065528	0.0503301	0.12287	0.226099
Tmbim1	280.756	0.124932	0.183048	0.261439	0.401597
Arpc2	4756.94	0.0109101	0.0580381	0.823961	0.891642
Kmt2b	4219.25	-0.177224	0.0609808	0.00154751	0.00590712
Tmem147	1722.25	0.0352494	0.0659419	0.520293	0.660379
Rps9	5457.25	0.0570205	0.0770532	0.364071	0.510309
Tfpt	325.267	0.00118824	0.108184	0.988379	0.99265
Susd2	2075.82	-0.276935	0.251331	0.051263	0.1128
Crip2	8273.69	-0.25061	0.089295	0.00109015	0.00435993
Cbfa2t3	2876.19	-1.64979	0.14568	4.60371e-31	8.21863e-29
Pgrmc1	5804.63	0.184185	0.0513561	0.000147181	0.000745772
Gcat	1661.18	0.0358172	0.0898786	0.615999	0.738767
Elovl1	895.366	0.480523	0.110139	7.97457e-07	6.85013e-06
Med8	882.197	0.246083	0.0709133	0.000124047	0.000642022
Hyi	390.594	0.0262801	0.0829273	0.69515	0.799165
Nectin4	359.981	0.534467	0.268657	0.00239985	0.00862039
Pfdn2	990.443	0.0042342	0.0874131	0.951781	0.972346
Rnf114	1075.22	0.176693	0.11604	0.0462435	0.103625
Steep1	1003.9	0.055503	0.0710979	0.342883	0.48845
Neurl1a	1391.08	-0.209299	0.126524	0.027725	0.0680485
Srm	2712.47	0.0171575	0.0816851	0.795824	0.871762
Rbm14	1573.59	-0.220793	0.141015	0.0305415	0.0736655
Zdhhc24	916.122	0.0947126	0.0694059	0.103031	0.197284
Bbs1	560.849	-0.00231203	0.141206	0.980614	0.988247
Ndor1	933.928	0.200186	0.0824851	0.00491466	0.0159313
Nsmf	3315.31	-0.0427712	0.0756495	0.489779	0.631506
Pdk1	1311.89	-0.368255	0.119227	0.000182947	0.000905038
Ptbp1	657.877	0.504135	0.120829	1.82796e-06	1.45835e-05
Mvd	5211.36	0.0719862	0.139823	0.451175	0.596178
Stimate	798.05	-0.196295	0.121988	0.0335678	0.0793491
Sfmbt1	1277.45	0.236541	0.135743	0.0187422	0.0489747
Rundc3a	7335.34	0.0435487	0.0487394	0.283039	0.425959
Slc4a3	1259.08	-0.0600217	0.0926907	0.411346	0.55681
Cdt1	97.2031	1.23298	0.354669	8.48173e-06	5.82374e-05
Runx1t1	1739.36	-0.525831	0.124608	1.4709e-06	1.20229e-05
Aprt	1657.12	0.0534702	0.112205	0.522697	0.662201
Gtf2h1	1772.48	0.19775	0.110435	0.0226842	0.0575301
Abhd1	89.2695	-0.464836	0.238523	0.00340622	0.0116647
Slc5a6	1185.57	0.253597	0.158714	0.0226571	0.0574733
Aplp1	21271.1	0.033424	0.0677306	0.552223	0.687515
Qrich1	3952.79	-0.20015	0.0529876	6.09159e-05	0.000338001
P4htm	1666.3	-0.0918557	0.0746643	0.136172	0.244265
Usp19	5912.45	0.0315994	0.050091	0.451116	0.596178
Pola1	159.085	0.128108	0.143618	0.194286	0.321799
Cdc42	7761.14	-0.024616	0.0461102	0.524579	0.664244
Pknox1	709.616	0.313697	0.151365	0.0051001	0.0164243
D130043K22Rik	5895.25	-0.123937	0.110273	0.13925	0.248303
Acot13	612.594	0.0428069	0.0797735	0.508909	0.649677
Cdk4	1981.61	0.168185	0.0963716	0.0312155	0.0748981
B4galnt1	1172.77	0.453003	0.0735893	4.8556e-11	8.55669e-10
Mettl1	467.781	0.00421381	0.104668	0.957893	0.97615
Tspan31	1731.42	0.323694	0.111916	0.000461788	0.00204836
Kif5b	5901.84	-0.0175423	0.0484439	0.668378	0.778071
Saal1	270.014	-0.0407764	0.108734	0.618534	0.740176
Cnp	810.656	-0.376939	0.0911262	2.88231e-06	2.19027e-05
Sulf2	294.962	0.351337	0.265157	0.0224915	0.0570885
Sod2	6180.26	-0.108649	0.055864	0.027765	0.0681294
Tmco6	208.979	-0.156436	0.145195	0.119602	0.221509
Stambp	1128.56	0.0190865	0.073228	0.752305	0.841293
Ezh1	1101.1	0.0830259	0.0800898	0.202315	0.33131
Hap1	470.647	0.046494	0.156633	0.643589	0.759507
P3h4	255.629	-0.212691	0.110847	0.0152236	0.0412233
Ctnnb1	14121.4	-0.160879	0.0859127	0.0249402	0.0622645
Eif1b	1807.11	0.071048	0.0720947	0.231089	0.366729
Psmd2	11145.6	0.0391498	0.0354818	0.177279	0.299855
Syngr3	9054.34	-0.0444386	0.0637418	0.401516	0.547264
Vars	5732.49	0.501568	0.0725532	3.31827e-13	8.03036e-12
Vwa7	137.502	-0.0538322	0.189779	0.621449	0.742124
Abhd16a	2526.59	-0.0964464	0.0623385	0.0697792	0.14417
Neu1	1800.26	0.530409	0.142215	1.09894e-05	7.34495e-05
Ddah2	3047.28	0.0355903	0.0819622	0.591669	0.719322
Clic1	1854.4	0.323228	0.131838	0.00174641	0.00655864
Lsm2	211.07	-0.00470648	0.101681	0.952036	0.972483
Pole	172.469	-0.0209683	0.169691	0.839553	0.901859
Stx1a	6513.17	-0.196729	0.0708115	0.00192252	0.0071052
Zfp775	441.298	0.129121	0.130417	0.166824	0.285845
Mrpl49	912.48	-0.0553986	0.0778301	0.382039	0.528106
Mark3	2971.41	0.17473	0.0737499	0.00697369	0.0214166
Gatad1	1599.08	-0.202339	0.0793376	0.0034764	0.0118683
Pcdha10	922.646	0.0707482	0.0989596	0.356773	0.503043
M6pr	1417.35	0.159219	0.0646025	0.00609075	0.0190857
Lrrc8a	6551.67	0.0639185	0.0532196	0.152606	0.266486
Ppp2r1a	18806.6	-0.00135838	0.0551316	0.976834	0.986201
Fance	480.969	-0.279021	0.11674	0.00282493	0.00993079
Tinf2	229.351	0.724296	0.138757	1.14167e-08	1.37603e-07
Dus3l	2221.48	0.243679	0.0882305	0.00132592	0.00515388
Gtpbp3	1114.12	-0.287129	0.0878979	0.000174768	0.000869613
Tgfbr1	692.915	0.12901	0.112467	0.129437	0.234885
Homer1	1206.5	0.526641	0.145031	1.60911e-05	0.000104047
Arpp19	3946.92	0.0431927	0.0635783	0.413851	0.559523
Bcl2l1	2747.85	0.600792	0.12708	1.4546e-07	1.43572e-06
Khsrp	4025.01	0.00485526	0.0544965	0.916386	0.951982
Ccdc124	1220.51	-0.0916963	0.0768233	0.146251	0.257913
Cct4	5017.47	0.0965947	0.0514215	0.0333005	0.0789119
0610009B22Rik	281.25	-0.353231	0.148251	0.00177586	0.00663886
Cpt1c	2063.44	-0.101064	0.107262	0.216076	0.348152
Zfp655	1870.38	1.00924	0.0959419	2.23557e-27	2.78159e-25
Rhoa	4990.1	-0.0334464	0.0531777	0.45255	0.597418
Zmiz1	8225.51	-0.302071	0.0683196	1.34674e-06	1.10742e-05
Ankrd26	762.707	-0.245322	0.127267	0.0115947	0.0328482
Aldh16a1	310.773	0.184184	0.183152	0.109908	0.207614
Hnrnpa0	4406.34	-0.0961697	0.059497	0.0600621	0.128
Prrg2	303.768	-0.033798	0.107128	0.676757	0.78474
Hnrnph1	3682.39	0.0609596	0.061688	0.234975	0.371556
Ift43	132.115	-0.0259377	0.124735	0.770956	0.855591
Arid1a	7570.02	0.404003	0.0922161	8.50613e-07	7.27629e-06
Ctsd	15159.5	0.155202	0.0883418	0.0333324	0.0789442
Rplp1	6576.28	0.0701831	0.0769259	0.263505	0.403814
Hmgcll1	583.276	0.140284	0.108279	0.0922848	0.181158
Ttc9b	2596.95	-0.120242	0.142271	0.219306	0.352204
Abhd8	5329.99	-0.218644	0.0604885	9.53391e-05	0.000505983
Ift22	509.136	-0.031292	0.0946364	0.673562	0.782356
Fzd3	2627.06	-0.054979	0.079584	0.394689	0.540919
Mid1ip1	3592.62	0.0458592	0.0691273	0.421979	0.567829
Ap2s1	4358.78	-0.027357	0.0588821	0.579751	0.709878
Fhl2	259.55	-0.115122	0.1266	0.207383	0.336966
Emc10	4763.41	-0.0271661	0.0433351	0.452138	0.596939
Clstn3	4088.4	-0.452177	0.114932	5.36485e-06	3.82653e-05
Fbxw9	2034.11	0.12088	0.0707557	0.0450484	0.101476
Fnbp4	1390.68	0.0766708	0.0993497	0.319612	0.463775
Cers4	3394.09	-0.0471	0.110676	0.569813	0.702317
Scrn3	543.179	-0.00726874	0.12373	0.934629	0.962054
Phax	920.92	-0.0992301	0.078698	0.124598	0.228358
Tle1	4344.31	-0.660237	0.09715	9.23093e-13	2.10568e-11
Relt	91.4433	0.082137	0.21666	0.477255	0.619737
Snrpb2	587.4	-0.0572428	0.107716	0.4821	0.624645
Ubc	8057.64	0.136732	0.0631763	0.0147547	0.0401313
Prpf31	1153.08	-0.129708	0.0960031	0.0891726	0.176115
Sertad1	142.497	0.805574	0.200319	2.32998e-06	1.81407e-05
Carhsp1	3013.31	0.374055	0.0913488	3.51156e-06	2.61124e-05
Herpud2	878.984	0.491781	0.0893173	2.38528e-09	3.29393e-08
Rdh13	2495.42	0.15953	0.0631933	0.00519164	0.0166668
Nutf2	1758.61	-0.053762	0.0577971	0.264247	0.404695
Arpc5	4766.29	-0.0632199	0.0530883	0.15592	0.271198
Elavl2	11992.7	-0.682659	0.0684105	1.92603e-24	1.74447e-22
Pou2f2	199.01	-1.43875	0.186019	3.27879e-16	1.20923e-14
Nfib	5851.13	0.250948	0.0835474	0.00058864	0.00253793
Htr3b	430.838	-0.69564	0.269239	0.000329619	0.00152411
Ubqln4	2068.18	-0.120858	0.0891245	0.0930814	0.182345
Rbfox1	6738.04	-0.193284	0.0637416	0.00091667	0.00375113
Rps18	1814.86	0.105508	0.0694683	0.0720136	0.147893
Rpl10	7331.99	0.113204	0.0573366	0.0255607	0.0634665
Rps15a	2397.69	0.240703	0.0987923	0.00339981	0.011646
Ncaph2	2428.82	0.0488607	0.0627672	0.348856	0.494614
Hipk1	4137.27	0.331294	0.0671628	8.52107e-08	8.7982e-07
Man1a2	5601.17	-0.118895	0.115626	0.168507	0.287887
Acyp1	180.99	0.0487433	0.11151	0.558397	0.692124
Hdac5	1047.86	0.183324	0.1587	0.0865639	0.171852
Rala	3264.06	-0.244867	0.0602859	1.19671e-05	7.93812e-05
Vdac3	4182.61	0.0267255	0.060968	0.600919	0.726883
Vps72	731.35	-0.0297648	0.0688637	0.60244	0.728249
Gabpa	740.923	0.0601856	0.141202	0.529771	0.669353
Dynll1	4811.77	-0.259168	0.0902525	0.000827799	0.00342819
Pdcl	1050.54	-0.128041	0.0642242	0.0230151	0.0582016
Tmem184b	2253.82	0.0902469	0.0893931	0.205467	0.335002
Nf2	5410.9	-0.0643843	0.0503236	0.128971	0.234282
Cabp7	507.768	-0.66394	0.329499	0.0014877	0.00569999
Zmat5	325.845	-0.114644	0.0900532	0.112864	0.21204
Ewsr1	3256.36	0.0990468	0.0777561	0.1216	0.2244
Ap1b1	4769.55	-0.092878	0.0425311	0.0162988	0.0436739
Gnat2	124.007	-0.0969048	0.156912	0.342818	0.488415
Bcl2l13	4021.71	-0.422564	0.0868986	7.7917e-08	8.10626e-07
Dqx1	356.962	-0.317189	0.106543	0.000367293	0.00167754
Lnpk	2185.08	-0.0168796	0.0572064	0.726604	0.822454
Pttg1ip	2665.59	0.159816	0.0589048	0.00309308	0.0107205
Trpm2	989.914	-0.160937	0.11683	0.0685923	0.142295
Ube2g2	1867.64	0.556439	0.0807859	4.43906e-13	1.05765e-11
Syn2	5165.78	-0.282313	0.0845504	0.000141065	0.000718624
Elk1	862.858	0.273671	0.0978527	0.000917837	0.00375113
Nav1	15369.2	-0.297213	0.0732472	7.19712e-06	5.01154e-05
Tnpo1	2874.19	0.556015	0.0766075	3.15181e-14	8.94562e-13
Rnmt	1267.06	0.632467	0.0767917	1.70565e-17	7.26997e-16
Srp14	1805.7	0.0584218	0.0706777	0.315477	0.460077
6330409D20Rik	78.9892	0.390839	0.305463	0.0201123	0.05184
Cdk9	2088.37	-0.0936622	0.0779409	0.142889	0.253216
Tor2a	266.617	-0.190989	0.145609	0.0621113	0.131549
Fpgs	581.801	-0.0881225	0.0887453	0.213494	0.344713
Mrtfb	2547.54	-0.0269974	0.0659726	0.623507	0.743428
Cbx5	6258.61	-0.340686	0.104916	0.000123822	0.000641125
Vav2	3347.52	-0.514334	0.123763	1.95087e-06	1.54638e-05
Ppp2cb	1642.76	0.0208242	0.0515788	0.632331	0.750463
Dmap1	480.033	-0.0737584	0.0870938	0.28939	0.432557
Mcu	2100.47	-0.146727	0.0902352	0.0464031	0.103888
Bcr	7566.38	-0.265186	0.0722383	4.79263e-05	0.00027344
Fxyd5	152.943	-0.576319	0.283685	0.00188553	0.00698524
Kcnd1	5449.01	-0.117811	0.0843259	0.0873523	0.173323
Tfcp2	675.802	-0.0310795	0.102956	0.693674	0.797899
Pou6f1	2627.35	0.132143	0.133402	0.163194	0.280796
Ubp1	2164.28	0.256234	0.0738588	0.000112545	0.00058668
Nuak2	315.225	0.0393098	0.124107	0.658439	0.770389
Cilk1	3124.58	-0.105752	0.0738518	0.0861815	0.171251
Sdhb	4585.36	-0.00298102	0.0361925	0.922401	0.954801
Snap47	8804.9	-0.0697374	0.0742757	0.252045	0.390625
Kdsr	968.23	0.43898	0.175758	0.000872675	0.00359089
Vps4b	2797.07	-0.011577	0.0513039	0.79023	0.868127
Rps25	2715.72	0.1997	0.0840814	0.00564258	0.0178999
Taz	717.978	0.0128285	0.0763736	0.83799	0.900887
Aldh3a2	3134.02	0.442989	0.0572741	6.84594e-16	2.40938e-14
Tmem115	1701.11	-0.218501	0.0682519	0.000418834	0.0018788
Hyal2	419.374	-0.551291	0.13171	1.68873e-06	1.35959e-05
Ifrd2	153.787	-0.0919204	0.153142	0.361536	0.508026
Tusc2	1449	-0.39784	0.0672685	2.35143e-10	3.75194e-09
Nprl2	838.952	-0.166456	0.084644	0.0194463	0.0504399
Cacna2d2	10219.8	-0.637517	0.0802356	1.8247e-16	6.87361e-15
Rassf1	463.506	0.409648	0.114121	2.42595e-05	0.000150392
Rnf112	1655.66	-1.13526	0.152321	2.41982e-15	7.92748e-14
Slc3a2	13209	0.645525	0.126436	2.24326e-08	2.57047e-07
Nxf1	1800.49	0.262589	0.105976	0.00253288	0.00904609
Stx5a	1198.09	0.903025	0.100608	1.29035e-20	8.2355e-19
Spire2	1933.2	-0.106138	0.0823074	0.114268	0.214025
Raver1	1639.92	-0.178593	0.0845046	0.0126787	0.0354061
2610507B11Rik	6922.83	-0.224496	0.0586124	3.86841e-05	0.000227238
AI597479	774.415	-0.15373	0.0854645	0.030754	0.0740621
Tmem86a	134.172	1.32943	0.267137	1.48517e-08	1.76246e-07
Ifi35	124.191	0.727346	0.228409	5.32488e-05	0.00030088
Nedd8	2291.6	-0.0111081	0.0594871	0.824865	0.892364
Gosr1	2405.21	-0.0701052	0.0757565	0.25773	0.397387
Mrpl52	480.833	0.218875	0.0857052	0.00298732	0.0104143
Kansl3	3986.94	0.27053	0.0567923	3.5531e-07	3.26864e-06
Ebf3	5626.74	-0.640663	0.0975217	4.2437e-12	8.68337e-11
Myt1	3706.96	0.362507	0.131295	0.000551515	0.00239379
Faf1	1486.05	0.076285	0.115687	0.372454	0.518776
Mettl16	940.644	0.0882166	0.114689	0.30061	0.444108
Pigyl	270.876	-0.101895	0.105175	0.206208	0.335678
Rbm25	2984.4	0.0675764	0.0740404	0.265561	0.405979
Psen2	499.537	-0.011683	0.0957476	0.876163	0.925052
Plcd1	385.902	0.197716	0.13355	0.0429395	0.0975164
Fads1	10603	0.273131	0.0928568	0.000587699	0.00253476
Lmbr1	2285.91	0.139901	0.0702715	0.0217924	0.055589
Cars	3381.27	0.961984	0.131946	1.1373e-14	3.46765e-13
Apip	458.694	0.0330472	0.0818912	0.618286	0.740105
Pdhx	1551.47	-0.152911	0.0690521	0.011905	0.0335805
Vac14	2173.95	0.0412402	0.0751113	0.502914	0.644287
Akt1s1	2160.95	0.258593	0.11427	0.00462615	0.0151739
Tbrg1	2060.86	0.159025	0.152173	0.123618	0.226968
Brf1	1257.2	-0.00527187	0.0591781	0.916041	0.951898
Odc1	1708.34	0.468441	0.230761	0.00275182	0.00969868
Thg1l	185.888	0.110017	0.132316	0.239825	0.376994
Adam19	17067.8	-0.0501883	0.0676241	0.369522	0.516015
Pabpc4	2647.28	0.0397701	0.0838682	0.55617	0.690045
Sugp1	1497.61	0.253796	0.0870458	0.000757661	0.00316798
Dhdh	117.206	-0.11964	0.192982	0.291608	0.434737
Zfp790	739.468	0.308145	0.100247	0.000285087	0.00133932
Cpb1	266.231	-0.321307	0.161886	0.00606202	0.0190053
Fsd1	2753.48	-0.0952544	0.0770269	0.132753	0.239844
Fuz	238.122	0.11527	0.108848	0.164133	0.282058
Sptbn4	3699.35	0.249572	0.0971991	0.00220231	0.00799091
Pgam1	14806.3	-0.0888789	0.0419168	0.0190537	0.0496202
Evi5	2637.66	0.0481383	0.0832778	0.4733	0.616552
Evi5l	4822.2	-0.230667	0.056497	1.27026e-05	8.39435e-05
Snapc2	650.305	-0.175386	0.105061	0.0347149	0.0815909
Git1	5003.34	0.0668626	0.0601344	0.183126	0.307952
Gltp	99.481	-0.33134	0.250386	0.0250696	0.062537
Bnip2	663.564	0.435709	0.160486	0.000462289	0.00204911
Ccnt1	2037.76	0.0114976	0.0689115	0.841271	0.903075
Brms1l	1023.26	-0.0052185	0.0941547	0.943828	0.967147
Med15	2427.61	0.037224	0.070521	0.52291	0.662403
Dhdds	1861.48	0.111896	0.0520268	0.0169355	0.0450661
Ubxn11	91.5356	0.202399	0.196357	0.0930819	0.182345
Tjap1	526.323	0.0200602	0.101109	0.796857	0.872428
Rpl15	5987.72	0.0650121	0.0566119	0.170313	0.290169
Tmem167	1736.03	-0.0780882	0.0765858	0.212459	0.343493
Mplkip	291.529	-0.0614562	0.122269	0.486696	0.628815
Rpa3	113.397	0.243609	0.200301	0.0514471	0.113145
Tnpo3	3068.66	-0.0716535	0.0581185	0.142217	0.252352
Ttll5	1797.31	0.133917	0.0967783	0.0816099	0.164019
Zfp715	851.965	-0.031759	0.0895261	0.655651	0.768577
Rps5	4558.49	0.1266	0.0753628	0.0466001	0.104254
Adgrl1	18053.6	-0.514621	0.0831761	4.23862e-11	7.5559e-10
Amotl1	2370.32	0.872294	0.158179	1.59253e-09	2.27046e-08
Etv5	4333.42	0.0961024	0.238802	0.42283	0.568667
Gfod2	1689.93	-0.12181	0.0860445	0.0824134	0.165352
Atp6v0d1	10435.7	0.0884438	0.0443796	0.0257815	0.0639244
Ptprs	41282.9	0.0166036	0.0725788	0.782117	0.86304
Slc41a1	693.066	0.0128656	0.0987276	0.866684	0.919656
Iglon5	3384.03	-0.325073	0.136773	0.0021282	0.00775827
Igf2bp1	209.371	0.0743545	0.315401	0.535756	0.674238
Zfp651	4124.08	-0.80209	0.0658861	3.13273e-35	8.97419e-33
Nelfb	2106.17	-0.129826	0.100569	0.099727	0.192063
Tmem175	1275.77	-0.137549	0.0942358	0.0688369	0.14263
Tango2	1959.7	-0.0410415	0.0879614	0.558768	0.692375
Ndufs2	4236.19	-0.0116464	0.051721	0.790632	0.868293
Atraid	733.746	0.0480817	0.0744331	0.430606	0.577109
Cad	2472.04	-0.135909	0.125706	0.137742	0.24622
Sh3bp5l	2419.22	0.0742045	0.0715137	0.208155	0.337909
Atad1	3521.38	0.0280491	0.0613796	0.585215	0.714297
Pten	13857.5	-0.261488	0.0677767	2.3577e-05	0.000146604
Pea15a	5261.74	0.390155	0.112978	4.42408e-05	0.000254891
Timm23	1645.52	-0.0855411	0.0575714	0.0815274	0.16388
Trnt1	938.064	0.116508	0.0859531	0.095433	0.185827
Ehmt2	4848.57	-0.257604	0.0610174	5.21076e-06	3.72526e-05
Elof1	628.48	-0.0828779	0.0963142	0.27137	0.413091
Med16	2116.4	-0.0338809	0.0752865	0.583356	0.713016
St3gal1	783.433	-0.781284	0.149335	9.49526e-09	1.16034e-07
Tmem259	3974.17	-0.0257306	0.0601146	0.60991	0.734539
Rnf170	713.583	-0.0894993	0.0723958	0.1357	0.243561
Clip3	18570.1	-0.0845047	0.0782185	0.18587	0.311154
Dedd	770.136	-0.122759	0.0699951	0.0404518	0.0927386
Nit1	705.515	-0.0704857	0.0742687	0.247013	0.38502
Prdm15	1523.55	1.4884	0.329932	1.33352e-07	1.3247e-06
Rnf168	776.095	0.21515	0.109551	0.0134764	0.0372454
Dynlt2b	228.959	-0.071253	0.0980542	0.350117	0.49573
Chp1	3901.39	0.0176309	0.0645461	0.7443	0.835841
Klhl3	1182.43	-0.313597	0.120361	0.00119577	0.00472404
Tvp23b	354.529	0.109962	0.109741	0.186165	0.311361
Dnajc7	4061.29	-0.0042739	0.0597788	0.932538	0.960773
Cacybp	2069.09	-0.153279	0.0845022	0.0298471	0.072288
Cluap1	386.771	-0.044187	0.0996701	0.566652	0.699961
Zswim7	229.631	0.18536	0.130785	0.0531661	0.115932
Pigl	211.422	-0.176732	0.132657	0.0664227	0.138583
Ndufa2	1305.73	0.193329	0.0797117	0.00522068	0.016747
Pam16	310.72	-0.020912	0.091073	0.772125	0.856387
Glis2	923.732	-0.597037	0.150413	4.02657e-06	2.96181e-05
Cox6c	2534.55	0.128019	0.0918392	0.0829805	0.166258
Bicc1	323.49	-0.199359	0.156716	0.0628236	0.132783
Ube2z	4604.91	-0.17437	0.0454337	6.05381e-05	0.000336207
Tmem87b	3650.82	0.0120432	0.0819058	0.856246	0.91233
Anapc1	5093.01	0.19898	0.107256	0.0195229	0.0505642
Tsg101	1557.41	0.0933024	0.0766666	0.138956	0.247924
Hps5	1208.91	0.0518342	0.0734603	0.389789	0.535872
Map3k4	1662.94	0.255308	0.0785369	0.000247845	0.00118377
Piezo1	477.112	0.537661	0.225434	0.000869322	0.00357898
Rnf166	287.904	0.0680843	0.117045	0.428946	0.575197
Ankrd28	1895.48	1.24415	0.111114	1.18039e-30	1.99179e-28
Ankrd52	8978.12	-0.0298783	0.0497801	0.47383	0.617046
Pkd2l2	178.44	0.125334	0.155178	0.222616	0.356358
Srp19	688.387	0.213657	0.0773077	0.00172836	0.00651268
Wdfy2	2710.81	-0.164857	0.0745857	0.0111076	0.0317666
Rbsn	1950.56	0.0992514	0.0852977	0.149742	0.262603
Mrps25	1393.23	-0.117839	0.108217	0.153645	0.268
Dguok	492.275	-0.0880964	0.095716	0.24056	0.377625
Camta1	9352.56	-0.153958	0.0774504	0.0201618	0.0519568
Csf1	220.204	1.68587	0.226004	3.2508e-15	1.04826e-13
Strip1	2957.2	-0.157438	0.0694464	0.0101672	0.0294404
Kif1a	107472	0.141394	0.0848505	0.044119	0.0997535
Slc25a11	2528.65	-0.179197	0.077238	0.00763441	0.023176
Cmc2	249.718	-0.029397	0.130112	0.747367	0.83755
Chfr	2235.65	-0.0733603	0.0765965	0.241008	0.378135
Tex261	1661.37	0.0969964	0.0839384	0.153586	0.267971
Fam120b	3174.21	0.101855	0.0487893	0.0202238	0.0520947
Tbp	832.818	0.0470061	0.0805686	0.47172	0.615209
Psmb1	3547.64	0.0861965	0.0544789	0.0659375	0.137898
Pdcd2	820.483	0.633335	0.10173	3.86823e-11	6.9764e-10
Dll1	148.03	-0.066012	0.148273	0.502053	0.643601
Nol3	2530.33	-0.103717	0.102917	0.191608	0.318821
Fhod1	90.3471	0.163414	0.247027	0.202735	0.331829
Slc9a5	263.139	-0.353721	0.179943	0.00531436	0.0169669
Elmo3	122.929	-0.11717	0.163633	0.265234	0.405605
4931428F04Rik	3931.3	-0.327561	0.0818767	7.1092e-06	4.95873e-05
Tppp3	9232.13	-0.136563	0.13152	0.146837	0.258539
Msh3	700.462	0.0239011	0.132488	0.795306	0.871408
Tmem208	707.909	0.0242929	0.0915062	0.737422	0.830307
E2f4	793.494	-0.140898	0.0855996	0.0461842	0.103511
Surf4	5078.96	-0.059798	0.0727041	0.316479	0.461129
Surf2	785.54	0.184416	0.0800629	0.00764637	0.0232047
Dnajb9	726.244	1.76818	0.0946566	3.9324e-79	4.84393e-75
Naf1	109.687	0.72834	0.350529	0.00106663	0.00427693
Yes1	190.68	0.699528	0.301652	0.000646991	0.00276053
Ppp1cb	2991.87	0.0648122	0.0725584	0.276875	0.419398
Gorasp2	2733.05	0.0420116	0.0468388	0.280516	0.423208
Tsen15	586.798	-0.0591147	0.0980573	0.437963	0.584139
Efr3a	1721.19	0.616865	0.15419	3.4881e-06	2.59616e-05
Trappc2l	713.684	-0.0379155	0.0855792	0.581012	0.710857
Acsf3	1057.81	0.0808984	0.0776928	0.202282	0.3313
Ddx19a	675.828	0.0824225	0.0942818	0.266286	0.40681
Galns	258.597	0.0220624	0.0912143	0.760224	0.846541
Rabl6	2374.99	-0.100094	0.0688296	0.0840675	0.168053
Edf1	2806.27	-0.0426235	0.0608668	0.400566	0.546577
Npdc1	10209.6	0.0378303	0.0468669	0.331909	0.476787
Fbxw5	2266.73	-0.0234146	0.0492316	0.572085	0.704201
Ube2i	2307.1	0.0382484	0.0525251	0.383254	0.529485
Tsr3	600.588	0.239923	0.0870595	0.00139591	0.00538349
Unkl	1261.95	-0.127135	0.124269	0.160684	0.277681
Actn1	1388.01	0.486048	0.0697163	2.13422e-13	5.27898e-12
Sirt2	3045.64	0.0789275	0.0893928	0.26709	0.407684
Hnrnpl	4243.72	-0.0835282	0.0869524	0.230315	0.365737
Nolc1	1598.44	-0.207463	0.0841135	0.00416786	0.0138531
Casd1	759.93	-0.076451	0.0909013	0.288544	0.431795
Cnksr3	124.937	2.70982	0.28163	1.54187e-24	1.41737e-22
Mtmr1	849.992	-0.00758235	0.0755119	0.90293	0.944167
Hmgb3	1821.11	-0.266658	0.0880495	0.000470318	0.0020817
Map2	19909.6	0.543655	0.119897	3.58052e-07	3.29141e-06
Abca1	1633.4	0.337476	0.245886	0.0220152	0.0560412
Nipsnap3b	1111.91	-0.0982669	0.0696197	0.0924531	0.181401
Lage3	113.186	-0.314064	0.188915	0.0134892	0.0372724
Ubl4a	2215.73	0.106389	0.0821887	0.113052	0.2123
Gdi1	14009.5	-0.0432791	0.0503789	0.302475	0.446107
Sash1	161.949	0.143432	0.201036	0.220727	0.354072
Zdhhc12	754.411	-0.55619	0.0891974	3.35385e-11	6.15689e-10
Endog	281.56	-0.457767	0.128085	2.24248e-05	0.000140218
Golga7	1512.53	-0.0149574	0.0690498	0.794699	0.870916
Xk	224.111	-0.0954693	0.128745	0.29795	0.441761
Clpx	735.141	0.0353652	0.0806946	0.589246	0.71744
Trabd	1400.92	-0.384964	0.0845017	4.02327e-07	3.66017e-06
Dennd6b	1613.9	0.253255	0.0578886	2.73571e-06	2.09307e-05
Ager	107.516	0.738401	0.302901	0.00043197	0.0019279
Atf6b	3229.03	-0.0599297	0.0581852	0.216953	0.349154
Ppt2	693.307	-0.113686	0.12394	0.206972	0.336477
Prrt1	181.943	-0.0458364	0.159267	0.650728	0.765
Rnf5	1143	-0.314344	0.112814	0.000688868	0.00291597
Cacfd1	2345.38	0.0251701	0.073596	0.678247	0.78595
Hivep2	4889.21	-0.342039	0.07931	1.60756e-06	1.30105e-05
Arnt	1439.08	-0.177974	0.0874834	0.0153177	0.0414597
Mocs2	1031.81	0.138296	0.0845564	0.0479547	0.106549
Nat9	289.427	0.056935	0.109766	0.489961	0.63151
Atp6v0e	548.316	0.742365	0.120035	4.44366e-11	7.88277e-10
Zfp318	4733.74	-0.0635033	0.0493237	0.126631	0.230951
Ttbk1	17491.4	0.14779	0.0658274	0.0114001	0.0324437
Srf	605.578	0.113107	0.122903	0.206847	0.33645
Steap1	95.9449	1.57014	0.456573	7.02599e-06	4.90903e-05
Steap2	320.249	0.0375561	0.134391	0.686218	0.792205
Hspa8	56024.9	-0.0945692	0.0770119	0.135363	0.243167
Serac1	1235.26	0.04064	0.0929813	0.579143	0.709557
Pdzd11	691.894	-0.0501353	0.0831025	0.454283	0.598808
Psma2	1877.51	-0.0103376	0.0592237	0.836194	0.899662
Mrpl32	403.034	0.00388306	0.094301	0.958235	0.97615
Setdb1	2602.02	-0.450968	0.062823	4.64306e-14	1.27379e-12
Arnt2	4966.48	0.148535	0.0589531	0.00564564	0.0179004
Prune1	2354.47	-0.261792	0.0654798	1.31439e-05	8.66277e-05
Cers2	1805.65	0.0212546	0.0764046	0.734603	0.828345
Capza2	3951.29	0.000533964	0.0568122	0.99115	0.994136
Plekho1	551.691	0.725859	0.140424	1.48148e-08	1.75978e-07
Vps45	661.975	-0.0269478	0.0968729	0.721423	0.818263
Prpf3	545.728	0.218766	0.0942229	0.00551678	0.0175324
Anp32e	1218.46	-0.0130345	0.117052	0.879196	0.927577
Aph1a	1431.99	-0.114728	0.0909116	0.11518	0.215266
Tab2	2270.7	0.182587	0.089656	0.0147215	0.0400838
Ppil4	947.569	0.0860873	0.0830732	0.199921	0.328468
Cnih1	3325.44	0.122272	0.0706608	0.0426708	0.0970494
Eps8	365.077	1.39598	0.215488	2.55859e-12	5.3967e-11
Med22	1345.35	0.268165	0.0816746	0.000195837	0.000961467
Surf1	883.385	0.0825843	0.0785848	0.197544	0.325749
Med28	793.029	-0.0317196	0.0785475	0.620562	0.74164
Qdpr	2375.35	0.0379754	0.0541931	0.401693	0.547351
Tnr	502.617	0.0307389	0.160137	0.761291	0.847346
Sqstm1	15422.6	0.713711	0.0547347	7.49199e-40	2.97698e-37
Nfe2l2	1136.99	0.560144	0.167812	4.44137e-05	0.000255649
Rxra	617.454	0.0336713	0.0916161	0.642262	0.758776
Prpsap1	1585.49	-0.116475	0.0885818	0.103222	0.197471
Fam184b	2059.7	-1.07569	0.0958318	8.57653e-31	1.48797e-28
Ncapg	97.4436	-0.423832	0.259872	0.00842436	0.0251994
Lcorl	3468.55	-0.792296	0.128112	3.89342e-11	7.01156e-10
Lta4h	1301.43	-0.00737991	0.0594035	0.883055	0.930255
Dstn	8016.28	0.0384547	0.051808	0.373959	0.519971
Macroh2a1	1602.97	0.0304208	0.0668031	0.584103	0.713363
Gtf2ird2	486.929	0.167265	0.0986306	0.0348611	0.0818409
Bola1	328.919	0.00154882	0.0860206	0.982131	0.988765
Castor2	2667.19	-0.960507	0.136171	6.44902e-14	1.72694e-12
Wnt11	240.176	-1.20763	0.280822	3.67433e-07	3.36509e-06
Adss	1429.5	-0.0479726	0.0775533	0.447996	0.59325
Cacna1d	889.434	-0.137749	0.150029	0.174699	0.296288
Actr8	789.517	-0.139149	0.080606	0.039379	0.0906673
Lrrc27	318.401	0.339437	0.16001	0.00386938	0.0130191
Stk32c	3236.94	-0.0208465	0.0623046	0.689992	0.795221
Fnta	1334.86	-0.162012	0.0739059	0.011836	0.0334171
Mtrex	1788.25	-0.139214	0.0684689	0.019837	0.051259
Celsr1	263.781	-0.649975	0.449995	0.00515296	0.0165642
Stard13	210.395	1.79294	0.171138	5.19288e-27	6.15056e-25
Tenm1	921.022	-0.175904	0.168554	0.109734	0.207381
Camk1g	160.28	-1.02396	0.237124	4.25198e-07	3.84834e-06
Utp25	714.354	0.535074	0.189674	0.000251085	0.00119739
Syt14	1268.49	0.157977	0.0599037	0.00386915	0.0130191
Lonrf3	96.7857	2.18643	0.41362	1.60441e-09	2.28475e-08
Atp5e	1221.32	0.171217	0.131747	0.0734102	0.150111
Nelfcd	741.39	-0.112366	0.0893743	0.117715	0.218838
Ctsz	420.44	-0.162958	0.16817	0.135195	0.243055
Prelid3b	598.344	-0.176678	0.123282	0.0550237	0.119265
Sertad4	192.127	-0.045959	0.157115	0.647835	0.762764
Ube2a	1353.28	-0.147816	0.0757472	0.0227635	0.0576957
Slc25a5	5351.5	-0.14806	0.0552162	0.00364965	0.0123677
Ppdpf	1356.24	-0.174137	0.0843367	0.0146867	0.04004
Kcnq2	18086.8	-0.222305	0.0826814	0.00198727	0.00731377
Eef1a2	11484.4	-0.188978	0.130641	0.0489392	0.108462
Col20a1	123.442	1.37537	0.218796	8.70496e-12	1.71839e-10
Pls3	795.024	0.00909386	0.100617	0.906798	0.946204
Mpped2	734.111	0.00367076	0.088675	0.958651	0.976245
Nkap	630.064	-0.0126436	0.105798	0.875022	0.924322
Ndufa1	696.035	0.112829	0.111711	0.180489	0.304432
E2f3	1461.3	-0.257351	0.0724264	8.13678e-05	0.000438831
Cr1l	601.117	0.475703	0.11266	1.50219e-06	1.22543e-05
Ppfibp1	809.11	0.517995	0.112681	2.66507e-07	2.51366e-06
Cd46	147.3	0.271247	0.176935	0.0231237	0.0584472
Plgrkt	198.888	0.24878	0.200229	0.0474214	0.105592
Cd274	95.3507	0.795716	0.268458	8.89075e-05	0.000476572
Gtf3a	686.378	-0.167978	0.0790045	0.0132934	0.0368471
Mtif3	369.77	-0.0691273	0.144196	0.476209	0.618966
Lnx2	844.524	-0.678408	0.138486	6.1434e-08	6.52928e-07
Dyrk3	570.165	-0.763877	0.0995851	1.30608e-15	4.48142e-14
Mapkapk2	515.36	0.124609	0.102729	0.118747	0.220456
Lamp2	4332.01	0.162489	0.0691844	0.00802021	0.0241548
Atxn10	8770.85	-0.0921514	0.0392392	0.0108783	0.0311998
Foxred2	455.755	0.218648	0.162498	0.0478254	0.106285
Eif3d	3353.86	0.145197	0.0797422	0.0309432	0.074416
H3f3b	2601.52	0.827762	0.110323	3.76409e-15	1.2106e-13
Nup50	1435.56	0.149156	0.0629686	0.00831093	0.0249201
Ift27	244.473	-0.190363	0.126173	0.0429167	0.0974826
Pacsin2	2182.99	0.189561	0.0957189	0.0158718	0.0427528
Ttll12	2084.67	-0.321358	0.10711	0.000330211	0.00152571
Scube1	227.236	0.0232476	0.109981	0.778041	0.86101
Tox4	2110.36	0.0241243	0.0791432	0.708619	0.808831
Mrps18c	210.666	-0.00421682	0.0970833	0.955597	0.974989
Srsf6	3799.34	0.211266	0.0882012	0.00486423	0.0157969
Plcg1	6059.06	-0.00561017	0.0383008	0.862651	0.916916
Kctd2	686.073	-0.00949572	0.0834892	0.888161	0.933957
Kctd5	1608.57	-0.178024	0.0817548	0.010929	0.0313151
Etaa1	221.351	-0.155534	0.129442	0.0978644	0.189097
Nbr1	3489.44	0.206766	0.0642646	0.000443554	0.00197388
Cyth1	1162.8	-0.089998	0.0641529	0.0964695	0.187136
Rnd3	690.443	2.11951	0.199961	9.43072e-28	1.27657e-25
Cntnap1	15907	-0.072633	0.117491	0.400182	0.546501
Nt5c3b	833.236	-0.0314504	0.0694718	0.584862	0.714007
Coa3	1026.63	-0.0580515	0.076311	0.351404	0.497026
Med24	2049.59	-0.120065	0.0817635	0.0748533	0.15253
Psmd3	4848	0.0146115	0.0459635	0.707211	0.80766
Exosc10	2041.35	0.0504543	0.069595	0.379576	0.525764
Glod4	765.915	0.0172101	0.0956124	0.818228	0.88744
Vps53	3163.49	-0.0374573	0.0578159	0.43813	0.584268
Taok1	11945.8	-0.000946818	0.0581906	0.984659	0.990125
Dnttip1	651.16	0.611557	0.154134	4.00025e-06	2.94531e-05
Acot8	406.589	0.123013	0.0957645	0.105265	0.200503
Mpp2	2974.04	-0.0224101	0.079233	0.72878	0.823891
Nlk	4049.14	-0.363575	0.104823	4.77806e-05	0.000272988
Traf4	2692.34	-0.00347864	0.077201	0.956208	0.975391
Aldoc	3178.83	0.0197475	0.0844973	0.771916	0.85631
Stac2	500.224	-0.512863	0.325181	0.00654865	0.0203189
Rpl19	5956.09	0.16041	0.0707336	0.0099495	0.0289845
Nek8	370.418	0.0553094	0.120182	0.526699	0.666243
Cacnb4	2320.91	-0.255059	0.121281	0.00709855	0.0217458
Arl5b	2034.37	0.396313	0.0917215	1.15468e-06	9.64948e-06
Zfp207	3239.54	0.0586805	0.0650456	0.27653	0.418979
Psmd11	2689.52	0.00603634	0.0808088	0.926881	0.957269
C1qtnf1	1390.37	-0.319141	0.364651	0.0555939	0.120289
Timp2	18137.8	0.0549688	0.158191	0.586842	0.715641
Zc3h18	1393.89	-0.0321363	0.0851081	0.638656	0.75568
Top2b	3357.19	-0.0365135	0.114504	0.666267	0.776257
Rarb	118.574	0.130206	0.203611	0.264547	0.404857
Suz12	1476.54	-0.0627222	0.0941916	0.396442	0.542658
Atad5	247.45	0.392045	0.144674	0.000558802	0.002422
Crlf3	881.592	-0.053135	0.0915503	0.462838	0.606837
Tnfaip1	3295.02	0.190933	0.0700906	0.00236013	0.00849317
Abr	11373	-0.0376882	0.0814521	0.567909	0.700944
Rab11fip4	6158.63	-0.154196	0.0511971	0.00132963	0.00516342
Slc35c2	1461.85	0.195921	0.0890687	0.0090157	0.026696
Zfp334	1843	0.0446786	0.0737976	0.460797	0.605192
Elmo2	3415.16	-0.015528	0.0564953	0.744908	0.836047
Wsb1	3079.58	0.78952	0.0689094	1.65876e-31	3.14349e-29
Ttpal	2307.85	0.264199	0.0752912	8.97994e-05	0.000480726
Rhot1	2229.57	-0.142611	0.0647666	0.013051	0.036306
Serinc3	8624.69	0.234226	0.0617799	4.08911e-05	0.000237929
Pgs1	3047.13	0.0535548	0.0623594	0.301327	0.445
Pigt	3656.43	-0.0158274	0.0509591	0.713681	0.811888
Etv4	842.128	0.809853	0.555562	0.00302807	0.0105421
Dbndd2	669.499	0.0955192	0.128177	0.296438	0.440155
Slc12a5	115.176	0.609331	0.354647	0.00342668	0.0117217
Ghdc	615.258	-0.126928	0.0874756	0.0746609	0.152213
Slc12a7	425.962	-0.0262075	0.164836	0.797987	0.872966
Ctsa	3095.23	0.470413	0.0883863	6.56422e-09	8.33026e-08
Zswim1	710.201	-0.16605	0.0811588	0.0162582	0.0435877
Slc12a4	371.235	0.242002	0.135861	0.0165414	0.0441892
Myo1c	1734.35	-0.0774427	0.0887091	0.273188	0.414988
Crk	4165.11	-0.0202086	0.0592203	0.685085	0.791491
Cox7c	3981.63	0.163769	0.0909265	0.0285747	0.0697548
Pitpna	9271.08	-0.0552908	0.0548005	0.226632	0.361286
Mlx	570.912	-0.0980225	0.110346	0.238926	0.376018
Retreg3	1975.94	0.151275	0.0683689	0.0120801	0.0339965
Rab5a	2370.32	0.0841366	0.0620003	0.107634	0.204195
Nkiras2	2676.19	0.0337874	0.0493492	0.412561	0.558147
Ppp2r5c	3752.81	-0.17951	0.0615404	0.00147093	0.00564101
Ift52	711.94	0.0149808	0.0677676	0.790999	0.868561
B4galt5	4353.1	0.00855769	0.0950879	0.908669	0.947375
Gdap1l1	5053.95	0.187899	0.0481952	4.20018e-05	0.000243472
Cadps2	347.472	0.220016	0.346626	0.135148	0.243055
Ddx27	909.859	0.113502	0.0742632	0.0683114	0.141827
Cyth3	2982.77	-0.409959	0.113856	2.32098e-05	0.000144612
Rac3	4134.71	-0.110791	0.0901857	0.125259	0.229059
Rrp7a	2951.2	0.00773927	0.0673396	0.890608	0.935475
Cyb5r3	4804.56	-0.036872	0.0737892	0.543309	0.680061
Ints2	1051.53	-0.229063	0.122943	0.0151902	0.0411419
Med13l	2400.87	0.215871	0.0890454	0.00433747	0.0143164
H2bc4	1506.43	0.0945754	0.216755	0.416978	0.562454
Mafk	508.136	1.51271	0.167229	5.53052e-21	3.80586e-19
Med1	1884.07	0.0235505	0.0750122	0.702676	0.80457
Stard3	432.171	0.208841	0.135253	0.0348495	0.0818409
Vmp1	1403.41	0.0754255	0.103107	0.340398	0.486148
Uchl5	655.893	0.00712875	0.0857814	0.917705	0.952663
Glrx2	1004.68	-0.068573	0.073163	0.253664	0.392788
Ro60	4112.41	0.0169635	0.0417039	0.628686	0.747693
Stk4	1426.81	0.113015	0.0743277	0.0695923	0.143869
Pmp22	308.574	0.0965003	0.148578	0.331409	0.476348
Psmb6	3370.14	0.0859929	0.0535673	0.0626553	0.13245
Spag7	781.012	-0.0223566	0.0631135	0.672395	0.7813
Pfn1	7666.14	-0.0568811	0.0550692	0.216002	0.348079
Tomm34	1762.56	-0.0234291	0.0642864	0.662985	0.773869
Ywhab	23459.5	-0.0317244	0.0497338	0.445935	0.591348
Ksr1	1725.68	-0.134096	0.093795	0.0745954	0.152155
Gpx3	298.38	-0.0738939	0.145859	0.449582	0.594711
Anxa6	24471.1	-0.228232	0.0671493	0.000191962	0.000943946
Zkscan6	277.916	-0.0599095	0.100221	0.439134	0.585481
Kpna2	1811.87	0.0721326	0.0824134	0.278364	0.420894
Smurf2	1296.81	0.0739283	0.0718582	0.211743	0.34265
Cep95	128.541	0.0108004	0.151634	0.912693	0.949621
Vezf1	782.225	0.143316	0.0906559	0.0520423	0.114148
Cuedc1	1825.72	-0.106985	0.0725907	0.0786612	0.159053
Srsf1	4090.18	0.181208	0.065542	0.00227446	0.0082209
Kif3a	6132.36	-0.0466214	0.0440015	0.20194	0.330865
Septin8	3256.48	0.239708	0.135127	0.0170953	0.0454227
Mtmr4	6903.58	-0.221598	0.0802966	0.00162828	0.00618664
Mrm1	1152.02	-0.0991363	0.114922	0.246436	0.38435
Mapt	62030.5	-0.0779991	0.105201	0.331172	0.476128
Kansl1	3082.46	0.382711	0.0930613	3.11506e-06	2.34114e-05
Gid4	845.863	0.219092	0.0880363	0.0035573	0.0120846
Myo1b	1988.7	0.274653	0.101637	0.001209	0.00476711
Dhx40	464.707	0.28157	0.116447	0.00256841	0.00914913
Akap1	1945.25	0.111524	0.0780976	0.084715	0.169062
Nol11	771.99	-0.16762	0.117419	0.0594544	0.127102
Derl2	1143.2	0.192327	0.0681915	0.00176426	0.00661557
C1qbp	2122.96	0.0462042	0.0636634	0.382333	0.528335
Rpain	186.002	0.0956664	0.135975	0.312253	0.456429
6330403K07Rik	330.352	-0.319313	0.270631	0.0350184	0.0821461
Chd3	13102.4	-0.127721	0.118451	0.146476	0.25815
Kdm6b	3317.81	0.940911	0.102785	2.16848e-21	1.54401e-19
Appbp2	4190.85	-0.0909503	0.0611195	0.0803093	0.161827
Ncor1	9523.73	-0.327136	0.0716345	5.45516e-07	4.84126e-06
Trpv2	1294.54	-0.0659389	0.106112	0.413594	0.559238
Cenpv	279.365	-0.0399916	0.0989981	0.602306	0.72823
Pcgf2	889.706	-0.0156407	0.11576	0.854316	0.911278
Cwc25	946.534	0.123356	0.0639965	0.0273598	0.0672288
Pip4k2b	9726.72	-0.100952	0.0771317	0.112625	0.211706
Trim37	11733.2	-0.0672851	0.0535612	0.135696	0.243561
Ctdnep1	1374.89	-0.13309	0.0842445	0.0555118	0.120196
Elp5	2229.74	-0.0524126	0.0776813	0.407554	0.553074
Gabarap	5108.04	-0.00179785	0.0457264	0.963167	0.979145
Phf23	1606.87	-0.214956	0.0574095	5.99709e-05	0.00033381
Acadvl	1125.16	-0.0870321	0.0940838	0.240087	0.377267
G3bp1	3276.97	-0.0597224	0.0752153	0.3316	0.476455
Atox1	735.686	0.0781914	0.0869874	0.261181	0.40125
Mief2	531.043	0.0447163	0.080007	0.491153	0.632649
Dusp14	147.834	2.10828	0.272332	2.58379e-16	9.64459e-15
Tada2a	477.634	-0.075157	0.0942472	0.310164	0.454238
Pnpo	588.947	-0.0312866	0.1036	0.692994	0.797561
Cog1	2334.06	-0.00141662	0.0482283	0.972477	0.984061
Cbx1	928.11	0.141277	0.0884244	0.0509288	0.112206
Cdk5rap3	781.447	-0.119873	0.109397	0.149921	0.262804
Slc25a39	5431.07	0.120548	0.0802971	0.0698472	0.144286
Sp2	447.423	0.467027	0.113929	2.59899e-06	1.99715e-05
Aatf	953.125	0.105862	0.0803017	0.108189	0.204951
Dync1h1	122199	0.176484	0.0986883	0.0267937	0.0660618
Pex12	309.097	0.439479	0.140689	0.000120831	0.000626694
Ndel1	3653.75	0.22101	0.0646119	0.000190742	0.000939071
Slc25a35	228.202	-0.589761	0.181879	5.8371e-05	0.000326175
Zbtb4	2623.98	0.0273224	0.0631659	0.604945	0.730274
Mpdu1	794.839	-0.0260339	0.0812594	0.693076	0.797581
Fxr2	3617.59	-0.0056164	0.0717666	0.92483	0.956271
Atp5g3	7451.88	0.00618948	0.0662235	0.911113	0.948892
Acsl1	2670.94	0.185358	0.0992138	0.021066	0.0539708
Abca5	4970.94	0.206101	0.0769553	0.0023622	0.00849565
Smyd4	395.29	-0.286569	0.162671	0.0127283	0.0355285
Zfyve27	4407.87	0.352013	0.0659128	8.27445e-09	1.02231e-07
Avpi1	314.416	0.275178	0.209408	0.03513	0.082378
Rad51d	459.387	-0.0995309	0.115506	0.246164	0.384055
Pank3	10190.6	-0.0450365	0.0758766	0.468077	0.612259
Rars	3226.75	0.789907	0.122677	7.75594e-12	1.54342e-10
Wwc1	293.011	0.172225	0.177504	0.126315	0.230511
Mrpl58	847.051	-0.0305981	0.0619715	0.554798	0.68945
Fdxr	207.014	0.0564447	0.0958379	0.451271	0.596241
Sult4a1	18726	-0.127466	0.0668133	0.0280837	0.0687607
Mrpl45	718.392	-0.121792	0.114206	0.155415	0.270466
Slc22a5	549.67	0.0528334	0.109151	0.520096	0.660197
P4ha2	660.75	0.902642	0.173184	7.5361e-09	9.41477e-08
Arrb1	11570.5	-0.140004	0.0888616	0.0537235	0.116961
Pelp1	2124.71	-0.121577	0.074485	0.0528822	0.115456
Med11	327.067	-0.077244	0.108175	0.345126	0.490738
Natd1	733.209	0.848872	0.150657	8.70024e-10	1.31014e-08
Map2k3	486.784	0.231282	0.110332	0.00869481	0.0258827
Ywhah	21833.4	-0.0399338	0.0694525	0.486834	0.62892
Sart3	1268.88	-0.210655	0.089755	0.00553641	0.0175879
Nars2	408.303	0.25325	0.143488	0.0158131	0.0426227
Slc35b4	1316.96	-0.387568	0.0775937	4.41056e-08	4.78251e-07
Dalrd3	1342.08	0.0416617	0.0517847	0.334687	0.479939
Fis1	1414.39	-0.0690736	0.0715414	0.240901	0.378063
Plod1	796.066	0.0608447	0.0977068	0.423475	0.569224
Rab3d	8011.69	-0.281703	0.112388	0.00200845	0.00737409
Mfsd3	329.465	-0.0728397	0.164594	0.481867	0.624541
Slc25a22	6634.51	-0.202365	0.0858996	0.00579874	0.018301
Atp6ap1	13630.1	0.112431	0.0954942	0.136231	0.244334
Scrn1	6278.44	0.00591122	0.0708498	0.920008	0.953741
BC005537	7858.69	0.211117	0.0820689	0.00303623	0.0105591
Isyna1	536.162	-0.208749	0.137014	0.0363369	0.0847723
Hars2	457.335	-0.0816374	0.102797	0.301455	0.445136
Cacng2	2071.45	-0.778665	0.25096	6.1042e-05	0.000338548
Tmem160	903.738	0.0901775	0.0805466	0.169098	0.288776
Rab5c	3985.21	-0.126331	0.0467181	0.00385357	0.0129801
Mdh2	12128.5	-0.0262394	0.0522441	0.550311	0.68576
H13	5563.25	0.253127	0.0599727	5.49019e-06	3.90689e-05
Rnf145	2696.63	-0.448321	0.0958565	1.87557e-07	1.82346e-06
Scn1b	1552.82	-0.10235	0.0749261	0.0999109	0.192357
Atp6v1e1	6665.85	0.0500415	0.0563282	0.286441	0.429414
Rps6kl1	1079.48	0.242415	0.136324	0.016602	0.0443127
Ppp1r12c	1585.21	0.347438	0.0835318	3.09047e-06	2.32834e-05
Ahr	1858.96	-0.24779	0.182238	0.0381972	0.0883924
Map1s	4382.2	0.102747	0.0599105	0.0475052	0.105702
Tmem129	1011.85	0.0984236	0.0841691	0.148738	0.261363
Nop9	730.503	0.0476512	0.133566	0.607521	0.732235
Atp6v0a1	25699.7	0.0523646	0.0809791	0.424453	0.570289
Noxo1	88.1737	1.12355	0.204579	1.03838e-09	1.53921e-08
Zfp687	487.889	-0.0475798	0.105452	0.55316	0.688385
D8Ertd738e	811.634	0.00510973	0.091907	0.944003	0.967165
Calm3	70035.9	-0.0567086	0.0462737	0.14376	0.254423
Cops3	1605.05	0.00115247	0.0688188	0.983979	0.990026
Fkbp8	8242.15	0.0127109	0.0803636	0.846026	0.906047
Ddx39b	5648.4	0.0337194	0.0518717	0.437274	0.583632
Gipc1	2174.28	0.194493	0.0927682	0.0116705	0.0330401
Tlcd1	186.337	0.0838689	0.152089	0.402208	0.54787
Plscr3	1727.68	-0.0438618	0.0852537	0.521658	0.661361
Ptger1	313.693	0.173479	0.125375	0.0618567	0.1311
Arhgef25	679.893	-0.11263	0.117882	0.196801	0.32496
Xab2	1130.23	0.111886	0.0831764	0.0997227	0.192063
Cdc37	5030.38	0.0048142	0.0501035	0.910054	0.948316
Rab4a	1622	-0.243462	0.0656053	5.10696e-05	0.000289629
Cops6	2249.72	-0.0610241	0.0500067	0.146238	0.257913
Ubb	23308.5	0.0633135	0.0779556	0.318379	0.46264
Ap4m1	1006.23	0.0834166	0.10564	0.300454	0.444056
Gyg	2357.88	-0.168994	0.0609827	0.0024546	0.00878691
Rcn3	155.234	-0.118448	0.130493	0.20321	0.332201
Slc6a8	1426.61	0.772153	0.170846	3.07808e-07	2.87023e-06
Arid3a	653.437	-0.0577317	0.150927	0.559784	0.693425
Ubxn6	2048.31	0.0585405	0.0743994	0.336638	0.481952
Mydgf	924.629	0.0877606	0.0787688	0.172475	0.293243
Cyb561	2061.17	-0.052435	0.120898	0.549725	0.685237
Sema6a	3374.96	1.9775	0.174329	3.38417e-31	6.22182e-29
Ccdc12	208.987	0.13039	0.111674	0.123817	0.227164
Fmc1	419.046	0.0437024	0.0912671	0.545143	0.681595
Akt3	3627.63	-0.0823684	0.0640188	0.12507	0.228838
Mrpl24	599.992	0.228664	0.102451	0.00637282	0.0198735
Gle1	1669.27	0.152638	0.0788213	0.0228432	0.05785
Lyst	4714.28	1.31709	0.128488	3.53193e-26	3.71849e-24
Slc35e1	2663.02	-0.108736	0.0711178	0.0696168	0.143883
Syne4	456.254	-0.374495	0.160253	0.00180751	0.00673469
Polr2i	339.892	-0.031803	0.083984	0.638577	0.75568
Rmnd1	763.384	-0.11783	0.125319	0.194497	0.322062
Mtrf1l	138.86	0.168292	0.180613	0.137629	0.246162
Rgs17	6812.3	-0.52841	0.103952	2.4124e-08	2.7464e-07
Hdac2	3011.57	-0.193762	0.0671017	0.00142654	0.00549087
Rwdd1	758.928	0.0202189	0.0773527	0.749651	0.839244
Clvs2	108.901	-0.105762	0.208809	0.361574	0.508026
Stxbp5	3570.38	0.394156	0.0692982	9.2241e-10	1.38227e-08
Hint3	625.545	0.0412471	0.0817017	0.53278	0.671797
Trmt11	165.109	0.33511	0.16945	0.00570161	0.01805
Katna1	208.668	0.128421	0.133665	0.175274	0.297101
Pcmt1	3780.45	0.00305276	0.0703711	0.958399	0.97615
Lrp11	6288.94	-0.0875481	0.0662438	0.114944	0.214951
Mtres1	515.047	-0.21678	0.110566	0.013405	0.0370729
Sec63	1749.42	-0.00144556	0.0720328	0.980691	0.988247
Snx3	3013.15	-0.0203105	0.0641685	0.705388	0.806102
Aig1	1253.59	0.282318	0.10603	0.00127691	0.0049949
Adat2	154.353	0.399338	0.166566	0.00136036	0.0052645
Pex3	454.217	0.184584	0.118739	0.04093	0.0936608
Fuca2	1566.99	0.0487361	0.0820689	0.462404	0.606531
Cep57l1	174.127	0.0369069	0.14554	0.703159	0.804929
Ltv1	458.212	-0.0433489	0.115904	0.611507	0.735744
Plagl1	3559.06	0.710509	0.148558	1.02941e-07	1.04709e-06
Cd164	1616.63	0.494561	0.096926	2.14057e-08	2.46425e-07
Utrn	5201.62	-0.571404	0.0914117	3.1174e-11	5.74852e-10
Smpd2	94.8976	-0.14592	0.210928	0.22251	0.356236
Mical1	521.957	-0.166308	0.177733	0.138768	0.24766
Zbtb24	396.657	0.36725	0.119825	0.000199506	0.000976369
Wasf1	3100.99	-0.269519	0.0793971	0.000129996	0.00066776
Gtf3c6	814.447	-0.0654074	0.09038	0.361327	0.507854
Slc16a10	87.8374	2.14547	0.542329	5.25368e-07	4.67255e-06
Rev3l	9287.93	-0.221465	0.092289	0.00441127	0.0145444
Traf3ip2	304.126	-0.128436	0.148301	0.201078	0.329929
Fyn	4323.97	0.272429	0.0801566	0.000124581	0.000643975
Tube1	152.96	0.200845	0.167893	0.0711676	0.146498
Popdc3	363.533	-0.186044	0.119527	0.0403263	0.092537
Prep	7201.61	-0.109726	0.0633503	0.0447494	0.10092
Perp	299.294	0.230785	0.210796	0.0692482	0.143313
Arfgef3	20427.3	0.223999	0.090533	0.0035446	0.0120548
Hebp2	295.277	-0.274616	0.131924	0.00647114	0.0201393
Reps1	2409.19	0.030265	0.0594769	0.543518	0.680253
Fam184a	954.888	0.277831	0.105447	0.00143602	0.00552087
Asf1a	178.854	0.191386	0.18214	0.0972447	0.188254
Gopc	3312.33	-0.0954539	0.0632512	0.0759204	0.154194
Qrsl1	488.74	-0.209633	0.0922385	0.00673612	0.0207543
Rtn4ip1	942.199	-0.197086	0.146911	0.0562254	0.121357
Vta1	903.378	-0.132573	0.0874217	0.0633648	0.13367
Smpdl3a	305.908	-0.0224077	0.120929	0.797839	0.87296
Reep3	1853.23	0.217375	0.0664283	0.000332711	0.00153553
Serinc1	19192.9	0.0344435	0.0758412	0.579488	0.70983
Hsf2	984.765	0.202034	0.0680967	0.00104097	0.00418769
Echdc1	734.842	-0.022101	0.0904438	0.758311	0.845022
Mgat4c	125.827	0.0165651	0.185568	0.877114	0.925659
Ptprk	577.344	-1.54024	0.417649	3.24223e-06	2.43227e-05
Dcbld1	617.6	1.08607	0.115764	1.79632e-22	1.38294e-20
Lrriq1	103.017	0.0365177	0.148567	0.708932	0.808876
Slc6a15	4144.1	-0.143962	0.0653145	0.012882	0.0358925
Ccdc59	424.174	0.579488	0.207127	0.000241896	0.00115716
Lin7a	1090.07	0.120201	0.136384	0.208523	0.338416
Ppp1r12a	2205.54	0.0439205	0.059941	0.379153	0.525354
P4ha1	1009.61	0.692918	0.127682	3.9816e-09	5.28505e-08
Septin10	173.515	0.330736	0.159722	0.00462805	0.0151739
Lims1	3190.41	0.0108094	0.0786461	0.866517	0.919637
Zwint	14026.9	0.138523	0.0525385	0.0043658	0.0144061
Ube2d1	1732.21	-0.0577888	0.0617536	0.260412	0.400368
Atp2b1	14743.5	-0.857535	0.129516	1.85384e-12	4.02036e-11
Rhobtb1	242.358	0.03609	0.133992	0.697343	0.800547
Arid5b	199.049	0.500684	0.187029	0.000423677	0.00189594
Actr6	235.129	-0.0432469	0.105325	0.589527	0.717569
Uhrf1bp1l	2306.51	0.245659	0.0924253	0.00176397	0.00661557
Poc1b	152.124	-0.226664	0.151229	0.0335197	0.0792659
Dusp6	597.485	0.532553	0.551591	0.0162535	0.0435877
Tmpo	830.804	0.31073	0.192861	0.0154045	0.0416397
Kitl	19643.2	-0.0829622	0.0749675	0.178034	0.300949
Psen1	1743.76	0.0715614	0.0701454	0.216567	0.34867
Cep290	951.002	0.0553491	0.0699948	0.337393	0.482807
Ikbip	161.897	-0.0910197	0.123785	0.309082	0.45303
Hbs1l	3251.2	0.134124	0.0612553	0.0140702	0.0386178
Epb41l2	522.646	0.260114	0.134345	0.0101902	0.0295001
Apaf1	1230.58	0.541211	0.117656	2.63687e-07	2.49087e-06
Med23	957.845	0.0373271	0.0896235	0.600362	0.726379
Ahi1	2255.37	0.457335	0.0795964	5.91619e-10	9.10945e-09
Map7	3131.46	-0.774461	0.142724	3.41964e-09	4.6137e-08
Stx7	4773.51	-0.0138707	0.0521385	0.753503	0.842025
Pex7	532.514	0.00565221	0.0992897	0.941449	0.965512
Ifngr1	309.361	0.11473	0.121199	0.196703	0.324841
Cfap54	164.018	-0.0193078	0.195805	0.859607	0.914958
Cdk17	2106.09	0.067241	0.0963566	0.37159	0.518023
Snrpf	431.934	-0.0549575	0.0961466	0.464354	0.608502
Fgd6	693.359	0.71392	0.119656	1.77905e-10	2.89107e-09
Ndufa12	1275.15	0.00681464	0.0688763	0.905523	0.945431
Tmcc3	577.648	1.82337	0.254894	3.02617e-14	8.6288e-13
Cep83	598.407	0.355575	0.155065	0.00224576	0.00812908
Socs2	213.861	1.03319	0.229909	1.91516e-07	1.86048e-06
Nudt4	7275.07	-0.498055	0.126689	5.08061e-06	3.65128e-05
Nuak1	1794.94	-0.646497	0.123697	1.20076e-08	1.44303e-07
Tcp11l2	210.561	0.634566	0.265354	0.000645396	0.00275467
Cry1	657.352	0.37438	0.1199	0.000157763	0.000794164
Btbd11	3297.62	-0.00621322	0.144213	0.948479	0.969896
Timp3	279.964	0.195094	0.325165	0.167799	0.286996
Hsp90b1	6112.41	-0.0156774	0.0867049	0.821654	0.890004
Washc3	331.583	0.111562	0.0868151	0.112173	0.21105
Sirt1	380.664	0.71573	0.122471	3.66176e-10	5.73862e-09
Herc4	679.12	0.0652757	0.119299	0.453477	0.598258
Hnrnph3	274.952	0.500908	0.172591	0.000212233	0.0010325
Rufy2	5536.48	0.0235265	0.058266	0.631078	0.749481
Ccar1	2723.72	0.417382	0.122577	4.75694e-05	0.000272033
Ddx21	1293.36	-0.00427561	0.0855726	0.950495	0.971473
Ddx50	1194.23	0.102594	0.0831123	0.129129	0.234465
Vps26a	1332.36	0.337748	0.0929763	2.98412e-05	0.000181165
Supv3l1	722.05	-0.0585487	0.0790925	0.362114	0.508553
Fam241b	780.101	-0.201291	0.108915	0.0194746	0.0504922
Aifm2	136.373	-0.17599	0.20541	0.145284	0.256648
Macroh2a2	1278.61	-0.388345	0.0911615	1.57398e-06	1.27722e-05
Tysnd1	1300.39	-0.2187	0.0769542	0.00131027	0.00509951
Sar1a	2454.08	-0.0353992	0.0571583	0.459052	0.603544
Ppa1	1612.57	-0.0938507	0.0709857	0.112666	0.211751
Npffr1	170.633	-0.533822	0.374807	0.00818399	0.0245939
Eif4ebp2	2296.25	-0.0969372	0.0876051	0.167928	0.287097
Pald1	289.747	-0.366027	0.140443	0.000868728	0.00357773
Sgpl1	3649.14	0.455489	0.132384	3.72588e-05	0.000220122
Unc5b	781.179	1.12736	0.516789	0.000339826	0.00156602
Slc29a3	2498.44	-0.0112238	0.0463944	0.77555	0.859334
Slc16a7	2418.67	-0.273818	0.081417	0.000139845	0.000713298
Anapc16	1165.99	0.15777	0.104599	0.0545903	0.118492
Ddit4	3840.2	1.48513	0.20657	2.06317e-14	6.00807e-13
Dnajb12	2032.6	0.584618	0.0799598	2.2517e-14	6.51187e-13
Micu1	2455.98	0.144037	0.0913421	0.0522256	0.114395
Cand1	6447.03	-0.287426	0.0788618	4.2889e-05	0.000248381
Tbk1	1235.25	0.0860172	0.085039	0.208836	0.338791
Pno1	631.988	-0.0782784	0.0938943	0.28929	0.432513
Plek	148.134	0.431264	0.163442	0.000592379	0.00255226
Srgap1	10430.1	0.0764804	0.0591698	0.124824	0.228672
Usp15	5778.43	-0.0780358	0.0595326	0.11987	0.221906
Vps54	1082.58	0.111214	0.100928	0.156594	0.272035
Tbc1d15	477.816	0.759028	0.125767	1.06891e-10	1.8012e-09
Pcsk4	125.88	0.0132859	0.21341	0.905476	0.945431
Rab21	2593.62	0.0022228	0.0601042	0.965066	0.9797
2310011J03Rik	658.347	-0.0350823	0.0825156	0.599017	0.72525
Peli1	740.032	0.406685	0.118126	4.2974e-05	0.000248757
Apc2	21427	-0.0989471	0.0758188	0.114404	0.214168
Thap2	1183.54	0.080244	0.087096	0.249496	0.387894
Slc1a4	8340.4	0.357131	0.0642126	2.29455e-09	3.17219e-08
Rab1a	5480.33	0.062483	0.0487754	0.128305	0.233362
Gamt	336.891	-0.357938	0.154503	0.00207883	0.00759851
Ptprr	718.85	-0.628453	0.204359	9.29842e-05	0.00049605
Actr2	10285.1	-0.0708007	0.0665886	0.200077	0.328607
Ndufs7	2441.99	-0.0306321	0.0676613	0.585861	0.714943
Pwwp3a	1533.81	-0.768202	0.0899793	1.07341e-18	5.33155e-17
Meis1	414.567	-0.18334	0.115033	0.038182	0.0883739
Uqcr11	3053.99	-0.0261529	0.083446	0.698008	0.801012
Cnot2	777.468	-0.011294	0.0865478	0.870846	0.92167
Tcf3	1168.19	0.0910471	0.0912995	0.208969	0.338919
Frs2	1460.37	0.0176992	0.0709888	0.763702	0.849492
Yeats4	658.01	0.165928	0.0809308	0.0161127	0.0432693
Cobl	4177.23	-0.245303	0.0594636	9.06391e-06	6.18213e-05
Rab36	607.121	-0.465543	0.185277	0.000762337	0.00318429
Grb10	5334.65	0.818732	0.0952614	5.41034e-19	2.89759e-17
Snrpd3	1134.52	-0.000206304	0.0801194	0.99748	0.998587
Nav3	3453.95	-0.411457	0.117366	3.32744e-05	0.000199647
Mdm2	1388.43	1.40755	0.105348	3.72857e-42	1.70106e-39
Csrp2	140.241	0.198966	0.177497	0.0821108	0.164864
Osbpl8	4110.81	-0.107277	0.0630214	0.0481901	0.107014
Mknk2	4396.28	0.0768861	0.0649687	0.156052	0.271351
Cabin1	5563.2	0.270751	0.0766069	7.66489e-05	0.000415564
Ap3d1	14272.7	0.107439	0.058727	0.0362676	0.0846428
Phlda1	3007.58	-0.391747	0.173814	0.00209273	0.00764705
Sf3a2	1282.35	0.0133688	0.0574183	0.782867	0.863558
Mdm1	169.08	0.0741055	0.143165	0.443914	0.589163
Timm13	1931.26	0.0257196	0.0718318	0.664978	0.775498
Vps13d	9841.46	-0.143476	0.0740753	0.0241448	0.0606722
Llph	840.115	0.440744	0.115771	9.2935e-06	6.31773e-05
Tmbim4	638.417	0.20895	0.0914121	0.00655629	0.0203324
Helb	215.049	-0.0780061	0.109195	0.343516	0.488901
Prmt2	4013.68	0.00462989	0.0472529	0.908337	0.947328
Dip2a	4770.33	-0.428857	0.0683038	2.24854e-11	4.23509e-10
Hmg20b	412.326	-0.128573	0.144835	0.194833	0.322574
4930404N11Rik	199.866	-0.51607	0.22588	0.00121416	0.00477983
Fzr1	2959.06	-0.300684	0.0833946	4.43351e-05	0.000255316
Ncln	3902.18	-0.0745243	0.0714664	0.205983	0.335518
Col6a2	768.952	-0.042869	0.158107	0.670747	0.779974
Hcfc2	942.75	-0.0753345	0.0963649	0.317138	0.461643
Nfyb	387.159	-0.118715	0.112782	0.162212	0.279458
Txnrd1	4341.05	0.44857	0.0784864	7.0921e-10	1.08253e-08
Nopchap1	5558.19	0.085641	0.127633	0.346858	0.492461
Aldh1l2	5136.64	0.940586	0.112779	2.94649e-18	1.3853e-16
Wdr82	2655.73	0.010131	0.0715584	0.864468	0.918134
Glyctk	301.225	-0.0173375	0.146257	0.857958	0.913686
Pofut2	875.304	0.141857	0.0835125	0.0410982	0.093941
Slc36a1	6995.65	-0.286774	0.0983302	0.000566518	0.00245027
Adarb1	1565.19	0.137619	0.0859683	0.0517533	0.113595
Appl2	1258.41	0.184927	0.11375	0.0353593	0.0828526
Sumo3	1709.83	-0.0071261	0.0765496	0.909787	0.948278
Hint1	4859.85	0.128595	0.0705703	0.033831	0.0798181
Lyrm7	208.455	-0.0546186	0.175539	0.605736	0.730736
Fbxw11	4797.51	0.0563634	0.0644008	0.291373	0.434555
Stk10	857.874	0.0631534	0.115686	0.459541	0.603994
Papolg	571.929	-0.1428	0.0978533	0.0665777	0.138789
Rel	210.1	0.14106	0.177748	0.202786	0.331829
Pfkl	2760.19	-0.0851686	0.0908482	0.237484	0.37437
Pus10	274.293	0.201805	0.163031	0.0656653	0.137448
Rhbdf1	241.765	-0.319109	0.163887	0.00673496	0.0207543
Pex13	629.635	0.0586623	0.137726	0.534755	0.673399
Cfap410	858.495	-0.238017	0.118758	0.0102582	0.0296621
Mpg	220.256	-0.281634	0.137369	0.00665319	0.0205708
Ahsa2	1161.32	-0.160051	0.14983	0.118248	0.219729
Nprl3	1049.29	-0.268939	0.116952	0.00388235	0.0130556
Xpo1	3575.59	-0.043739	0.0802056	0.501619	0.643238
Nsg2	12008.3	-0.0297606	0.0397836	0.364875	0.510858
Cpeb4	6444.78	0.552977	0.0687357	7.17002e-17	2.85826e-15
Stc2	1151.6	2.30558	0.38563	2.46459e-11	4.60679e-10
Asb3	232.872	0.0964602	0.100368	0.215454	0.347332
Cdc34	1785.67	0.111734	0.0808455	0.092795	0.181898
Tpgs1	1327.41	-0.00578651	0.0717202	0.922516	0.95484
Chac2	405.654	0.0181691	0.086431	0.793371	0.870158
Erlec1	976.862	-0.0304098	0.0629479	0.563064	0.696718
Shc2	9795.04	0.180795	0.0734718	0.00525952	0.0168452
Sptbn1	89236.5	-0.0471439	0.0882501	0.50275	0.644219
Wdpcp	123.287	-0.00815518	0.163115	0.936121	0.962854
Mdh1	8193.16	-0.00333259	0.0399795	0.921786	0.954641
Fstl3	253.093	-0.317776	0.156784	0.00557733	0.017702
Ccng1	4927.77	0.032459	0.0647621	0.54752	0.683667
Nudcd2	245.577	-0.00753842	0.131859	0.934569	0.962054
Polrmt	1201.97	-0.101707	0.0845845	0.137715	0.246218
Hcn2	3105.98	-0.526146	0.0818308	9.15645e-12	1.79887e-10
Acsl6	2464.56	-0.307929	0.10719	0.000550693	0.0023919
Cyfip2	61237.4	-0.131294	0.0545634	0.0083284	0.0249487
Mgat1	946.48	0.0376746	0.101437	0.629484	0.748407
Ppp2ca	10327.4	-0.0103245	0.0355767	0.729477	0.824225
Sgcd	347.567	-0.0113043	0.124545	0.898886	0.941617
Hnrnpab	3018.51	-0.0270172	0.0733257	0.654951	0.768241
Phykpl	557.398	-0.022143	0.0839356	0.743787	0.835565
Hspa4	10155.2	-0.0392851	0.0541652	0.385158	0.531442
Cnot6	1475.09	0.0766813	0.0869111	0.270064	0.411307
Gfpt2	98.2463	1.65071	0.278035	8.57536e-11	1.47484e-09
Zfp354a	252.91	-0.0254578	0.133719	0.78338	0.863641
Mapk9	7114.9	-0.00861451	0.063506	0.871747	0.92208
Canx	18658	0.0578886	0.0979186	0.44704	0.59243
Rack1	5389.05	0.073323	0.0828419	0.272631	0.414294
Rasgef1c	278.393	-0.732494	0.257996	0.000148217	0.000749787
Rufy1	370.094	0.166584	0.146826	0.101164	0.194194
Rnf130	6035.64	0.195462	0.0526027	8.10566e-05	0.000437344
Rad50	534.597	-0.0341506	0.111657	0.681855	0.788944
Mrnip	296.234	-0.213558	0.12903	0.0267993	0.0660623
Clk4	618.981	0.366526	0.149853	0.00138434	0.00535059
Sar1b	744.055	-0.0961167	0.0853248	0.16264	0.280038
Jade2	286.215	-1.22574	0.296456	7.29829e-07	6.31766e-06
Cdkl3	373.758	0.0590577	0.156031	0.557238	0.690966
Ube2b	2274.57	0.180033	0.0670982	0.00289595	0.0101399
Cdkn2aipnl	812.462	-0.150245	0.0741649	0.0189167	0.0493573
Kremen1	305.439	-0.0884671	0.140326	0.357473	0.503817
Nefh	10587	-0.120016	0.149986	0.233447	0.369615
Med7	505.806	0.133649	0.12232	0.137348	0.245767
Tnip1	1585.54	-0.0997197	0.0949208	0.182517	0.30718
Vdac1	15994	0.0241415	0.0340792	0.385186	0.531442
Slu7	1478.26	0.476414	0.116635	2.73406e-06	2.09307e-05
Ascc2	2316.94	0.801702	0.106996	4.48264e-15	1.42312e-13
Hus1	237.777	0.417794	0.197986	0.00273595	0.00964828
Tns3	81.1692	1.76846	0.430086	5.8739e-07	5.16188e-06
Btg2	210.402	1.81707	0.425651	3.05303e-07	2.85335e-06
Igfbp3	268.123	1.70947	0.188128	4.41885e-21	3.07522e-19
Pes1	1711.22	0.0245889	0.075483	0.691749	0.796667
Adcy1	12937.1	-0.274433	0.110715	0.00229713	0.00829068
Tcn2	358.418	-0.0408111	0.155238	0.683055	0.790034
Osbp2	1361.03	0.542813	0.0829491	4.46216e-12	9.0851e-11
Gabrg2	2799.99	-0.0954967	0.124454	0.287977	0.431074
Arf5	3026.72	-0.0537201	0.0586936	0.271776	0.413556
2310033P09Rik	198.551	-0.293035	0.12701	0.00318332	0.0110085
Guk1	2152.45	-0.0666479	0.0767712	0.287294	0.430416
Rnf185	2838.41	1.43471	0.319483	1.47027e-07	1.45002e-06
Limk2	3905.09	0.136699	0.0940909	0.0701362	0.14481
Patz1	1176.23	-0.122692	0.093493	0.10012	0.19258
Eif4enif1	1893.41	0.102622	0.0961102	0.174445	0.295938
Trim11	834.759	0.0205991	0.0774597	0.745378	0.836284
Ogdh	8914.88	-0.00951406	0.0566463	0.842699	0.90382
Drg1	1580.07	-0.0130959	0.0729916	0.828241	0.894462
Rtn4	31438.9	-0.00701654	0.0740016	0.908594	0.947375
Mtif2	432.904	-0.0972224	0.0985377	0.205844	0.335483
Rps27a	2831.71	0.199877	0.0866248	0.00669117	0.020664
Cfap36	899.488	0.0312818	0.0735695	0.605574	0.730736
Ppp4r3b	1298.58	0.0302286	0.0677902	0.591494	0.719252
Pnpt1	613.457	0.035098	0.111464	0.673198	0.782086
Pold2	469.004	0.286371	0.158064	0.0113651	0.0323539
Zkscan17	245.984	0.87753	0.207835	8.71754e-07	7.44679e-06
Aebp1	98.5645	0.874684	0.343055	0.000232773	0.00111829
Polm	206.358	0.155492	0.163651	0.146734	0.258395
Pgam2	247.91	0.0953677	0.121437	0.281323	0.423972
Dbnl	4322.99	-0.0836204	0.0631609	0.115471	0.215589
Mrps24	693.305	-0.0681595	0.0852682	0.319064	0.463362
Ccdc117	315.029	0.420148	0.125726	5.94684e-05	0.000331312
Dynll2	13736.4	-0.0786603	0.0756272	0.204319	0.333661
Xbp1	1698.65	0.693863	0.0687174	5.72291e-25	5.46471e-23
Supt4a	503.115	0.200273	0.0936859	0.0101094	0.0293148
Septin4	122.28	0.046113	0.156721	0.646367	0.761878
2810021J22Rik	445.56	-0.28079	0.16229	0.0141811	0.0388962
Ska2	332.938	0.141566	0.147361	0.159648	0.276395
Smg8	908.689	0.0816544	0.0756451	0.188133	0.314184
Rnf187	14209.7	-0.0580091	0.0465854	0.137964	0.246546
Tubd1	123.621	-0.259265	0.199393	0.0397975	0.0915453
Mrpl22	330.025	-0.0399545	0.102688	0.611963	0.736148
Cnot8	874.774	-0.134665	0.0877351	0.0602902	0.128376
Rps6kb1	1594.38	-0.0919263	0.0870585	0.188132	0.314184
Sap30l	2197.84	-0.0266366	0.125706	0.765986	0.851343
Galnt10	1623.93	-0.235448	0.167537	0.0379466	0.0880068
Rnft1	163.444	1.11194	0.205611	1.68179e-09	2.38392e-08
Mfap3	2272.99	-0.0724779	0.0570787	0.131523	0.237885
Fam114a2	947.855	0.0535964	0.0785588	0.40154	0.547264
Ppm1d	209.511	0.781301	0.179971	6.58889e-07	5.73988e-06
Znhit3	297.36	-0.0581734	0.103586	0.463048	0.606983
Myo19	413.112	0.0382276	0.101569	0.624779	0.744198
Prpsap2	643.169	7.00646e-05	0.0681339	0.999017	0.999504
Ggnbp2	2420.18	0.146969	0.0705467	0.0168828	0.0449356
Acaca	10213.6	-0.0698803	0.0781703	0.272132	0.413791
Llgl1	1108.75	-0.0757744	0.110291	0.360596	0.507216
Drg2	1747.38	0.00476107	0.0416544	0.892979	0.937024
Srebf1	1091.66	-0.580432	0.127228	3.15658e-07	2.93898e-06
Tom1l1	936.71	0.0504524	0.124759	0.572074	0.704201
Cox11	244.142	0.239358	0.130851	0.0151614	0.0410728
Stxbp4	398.567	-0.0968406	0.104619	0.227327	0.362066
Bzw2	4450.66	0.205722	0.0811561	0.00352235	0.0119923
Elac2	1046.58	-0.17063	0.0712337	0.00672405	0.0207378
Polr1f	471.705	0.49098	0.247239	0.00282333	0.009928
Atxn7l1	1013.59	-0.189874	0.0996327	0.0187308	0.0489656
Sypl	462.415	0.31789	0.158741	0.00591994	0.0186414
Pdia6	1433.29	-0.189015	0.0997828	0.0193421	0.0502755
Nampt	1801.21	0.658319	0.0857073	1.46354e-15	4.96636e-14
Nbas	2785.48	-0.0135289	0.0605078	0.790684	0.868293
Tspan13	4052.49	-0.00709575	0.0695074	0.902427	0.943881
Rock2	2809.67	0.244297	0.044172	7.90498e-09	9.82579e-08
Laptm4a	2267.34	0.0280965	0.0578845	0.562985	0.69669
Cyria	257.097	-0.212938	0.26127	0.11906	0.220705
Snx13	1868.11	-0.0345313	0.0874255	0.621283	0.74207
Sdc1	210.694	-0.204742	0.170464	0.0686601	0.142359
Lpin1	2152.75	1.15356	0.146122	7.6746e-17	3.03102e-15
Pum2	4568.61	0.239742	0.066026	7.23269e-05	0.000393691
Nrcam	9062.25	0.0276288	0.0791376	0.668478	0.778071
Trib2	3417.63	-0.163492	0.165803	0.131223	0.237475
Arsg	538.107	0.144653	0.178336	0.193102	0.320479
Hs1bp3	719.89	0.386389	0.167353	0.00184576	0.00685441
Lratd1	963.633	-1.55649	0.15015	1.46483e-26	1.61105e-24
Smc6	1480.38	0.0798505	0.114324	0.347086	0.492616
Amz2	2728.16	-0.0913926	0.0552387	0.0557446	0.120573
Gna13	2514.15	-0.00358031	0.0805154	0.956466	0.975391
Prkar1a	16760	0.0798043	0.0480032	0.0553104	0.119781
Fam20a	432.911	-1.06658	0.59995	0.000872798	0.00359089
Abca8b	268.04	0.661553	0.227502	0.000143844	0.000730367
Rdh14	599.611	-0.0623253	0.0712626	0.287867	0.430962
Map2k6	204.503	-1.2783	0.196082	1.82191e-12	3.95807e-11
Klhl29	1546.04	-0.0677584	0.0635292	0.199997	0.328519
Trappc12	2150.53	-0.0611601	0.0556675	0.188906	0.315133
Adi1	391.65	-0.0091608	0.114334	0.913691	0.950379
Rnaseh1	200.635	0.128642	0.121283	0.14977	0.262615
Ubxn2a	728.451	0.098599	0.0877087	0.161382	0.278378
Fkbp1b	1816.22	-0.0947744	0.0781701	0.139364	0.248471
Cmpk2	409.791	-1.17638	0.133218	2.7463e-20	1.65828e-18
Pfn4	135.76	-0.290395	0.172146	0.0147006	0.0400535
Itsn2	3978.67	0.104379	0.0750935	0.0944023	0.184286
Rnf144a	3829.14	-0.398712	0.0872062	3.51757e-07	3.24565e-06
Id2	252.829	0.379504	0.346247	0.029233	0.0710801
Mboat2	1336.54	-0.285717	0.076609	3.11991e-05	0.000188203
Ncoa1	3016.42	-0.15442	0.090618	0.0374799	0.087076
Dus4l	136.428	0.570859	0.26167	0.0013301	0.00516364
Bcap29	574.264	0.112667	0.109726	0.175868	0.297983
Cenpo	323.702	0.208685	0.160527	0.0558607	0.120782
Klf11	371.56	0.367673	0.137957	0.000721186	0.00302987
Adcy3	827.606	-0.36861	0.115473	0.000127466	0.000656683
Grhl1	98.1908	1.32101	0.290195	1.13711e-07	1.14623e-06
Dnajc27	1354.43	0.0426856	0.0859023	0.535423	0.673957
Efr3b	1843.06	-0.454391	0.218648	0.00256991	0.00915183
Cbll1	777.721	0.29258	0.0984271	0.000451	0.00200484
Dnmt3a	10085.4	-0.772377	0.101752	2.34995e-15	7.73975e-14
Dld	2927.61	0.137969	0.0877291	0.0547191	0.118698
Kif3c	19204	0.0507274	0.0498422	0.222181	0.355837
Sh3yl1	518.341	-0.134294	0.0997586	0.0874295	0.173367
Rab10	9598.68	-0.04545	0.0576084	0.343903	0.489281
Pxdn	1667.42	-0.0437728	0.110108	0.59608	0.722759
Ddx52	441.901	0.147732	0.10478	0.0708497	0.146014
Taf15	1305.55	1.33112	0.152101	6.17455e-20	3.60465e-18
Ace	204.663	0.0329858	0.156862	0.742229	0.8345
Rasl10b	933.033	-0.340356	0.182748	0.00733623	0.0223849
Cdc27	3068.47	-0.0799105	0.0651615	0.142206	0.252352
Mettl2	580.222	0.163011	0.114918	0.0625512	0.132321
Nle1	288.258	-0.036792	0.108962	0.653647	0.767333
Tlk2	1828.18	0.103207	0.0783859	0.109838	0.207514
Rffl	597.589	-0.30093	0.117179	0.00145859	0.00560066
Lig3	835.434	-0.0710103	0.0858932	0.302204	0.445867
Map3k3	766.583	0.159427	0.0948763	0.0380633	0.0881987
Tmem132e	3046.34	-0.558926	0.0940658	2.05268e-10	3.30521e-09
Asic2	390.967	-0.564774	0.19553	0.000190547	0.000938862
Ddx42	2580.99	-0.0138162	0.0694816	0.811114	0.882624
Ftsj3	813.829	0.0174054	0.0884935	0.805413	0.878671
Psmc5	3407.65	-0.00323777	0.0495533	0.938793	0.964234
Ern1	1484.75	1.4642	0.173501	1.08603e-18	5.37257e-17
Nf1	10482.1	-0.0288828	0.0621325	0.578393	0.70892
Polg2	100.461	0.110495	0.145266	0.26272	0.402944
Ddx5	13388.8	0.206484	0.0645528	0.000473563	0.00209531
Psmd12	1650.4	-0.0414039	0.0715275	0.482497	0.624858
Helz	3347.23	-0.206345	0.0687822	0.000902967	0.00370735
Cacng4	1280.19	-0.206755	0.112254	0.0189248	0.0493681
Nt5c	864.964	-0.250624	0.14588	0.0178635	0.0471385
Jpt1	5085.94	-0.103053	0.0830638	0.127329	0.231908
Sumo2	1530.87	-0.15104	0.0646539	0.00891929	0.0264423
Nup85	644.019	-0.0344366	0.0707614	0.555981	0.690045
Gga3	3074.88	-0.146086	0.121295	0.104228	0.198928
Cluh	8871.43	-0.322033	0.0640117	5.51159e-08	5.90363e-07
Slc25a19	900.421	-0.0105748	0.0802012	0.871463	0.922065
Pafah1b1	25666.3	-0.085317	0.0516528	0.0565242	0.121917
Tmem94	2404.49	-0.722285	0.130594	2.15738e-09	2.99939e-08
Recql5	640.085	-0.00330129	0.097378	0.965306	0.979863
Sap30bp	1221.4	0.166081	0.126673	0.0746598	0.152213
Galk1	465.038	-0.162933	0.156638	0.121099	0.223576
Unk	764.531	0.385045	0.159868	0.00140636	0.00542037
Mrpl38	1186.78	0.0869277	0.0868464	0.2118	0.342697
Fbf1	1949.67	0.121925	0.0772025	0.059028	0.126377
Acox1	6637.23	0.0785893	0.0567222	0.102181	0.19581
Ten1	404.215	0.193929	0.132411	0.0455525	0.102437
Srp68	1517.47	-0.124164	0.0778053	0.0563772	0.121642
Tsen54	139.451	0.0140702	0.158888	0.888808	0.934318
Ncbp3	1581.42	0.208795	0.0851193	0.0042708	0.0141381
Camkk1	1098.53	-0.197183	0.125661	0.0361549	0.0844437
Ankfy1	5795.67	-0.0557352	0.0816302	0.398315	0.544677
Exoc7	2211.97	-0.0688552	0.0946645	0.353855	0.499632
Galr2	213.718	0.0747042	0.148432	0.448782	0.594099
Ube2g1	2063.97	0.270144	0.0642862	4.9885e-06	3.59246e-05
Med31	276.352	0.506237	0.127257	4.15598e-06	3.04904e-05
Ube2o	8789.98	-0.0201975	0.0631537	0.702813	0.804652
Txndc17	1831.91	-0.082644	0.0883993	0.241351	0.378576
Rhbdf2	196.578	0.340718	0.283678	0.0300011	0.072618
4933427D14Rik	312.098	-0.187646	0.231349	0.142541	0.252852
Cygb	341.632	-0.561626	0.282192	0.00218386	0.00793298
Snhg16	140.886	0.314194	0.21837	0.021817	0.0556286
Mxra7	783.674	0.100275	0.131438	0.280759	0.423355
Rabep1	7074.44	0.0635886	0.0624971	0.221365	0.354726
Mfsd11	1635.41	0.71829	0.117875	8.17541e-11	1.41043e-09
Kif1c	672.46	-0.0390637	0.0887386	0.580551	0.7105
Sec14l1	7588.97	0.573984	0.148861	6.44206e-06	4.53189e-05
Mink1	6461.51	0.00299542	0.0493632	0.943154	0.966537
Pld2	397.947	-0.108129	0.159309	0.295614	0.43909
Slc46a1	751.176	-0.176118	0.12186	0.0539849	0.117467
0610010K14Rik	225.238	0.493907	0.139906	2.46755e-05	0.000152817
Eral1	546.406	0.0657407	0.0892609	0.354181	0.499977
Dhrs13	689.741	-0.0778401	0.0769333	0.215654	0.347608
Coro6	515.144	-0.00298946	0.0823321	0.964296	0.979299
Blmh	3191.79	0.0252107	0.0483457	0.534816	0.673399
Cpd	7195.51	0.0305437	0.0663216	0.580058	0.710113
Timm22	827.288	-0.109609	0.0811358	0.0997049	0.192063
Nxn	2309.28	-0.301332	0.106805	0.000680453	0.00288908
Rflnb	675.134	-0.273546	0.165212	0.0175222	0.0463969
Doc2b	358.02	0.952777	0.311713	4.82771e-05	0.000275288
Ywhae	21219.4	-0.0753435	0.0624683	0.149522	0.262328
Prpf8	8892.39	-0.221982	0.0751329	0.000901159	0.00370263
Nme2	1724.26	0.124095	0.10022	0.113846	0.213481
Spag9	9530	-0.102161	0.0590538	0.0460265	0.10327
Luc7l3	2163.62	0.0694566	0.0638585	0.191371	0.318511
Ankrd40	3707.72	-0.125262	0.0456755	0.00347853	0.0118694
Xylt2	504.824	-0.268176	0.116976	0.00397716	0.0133091
Lrrc59	5189.52	-0.120469	0.0807225	0.0711542	0.146498
Slc35b1	698.067	-0.16798	0.0749922	0.0101095	0.0293148
Hoxb9	421.854	1.52817	0.357626	3.64652e-07	3.34708e-06
Snx11	1088.94	-0.583257	0.1073	3.86055e-09	5.16894e-08
Cacnb1	3520.72	-0.555713	0.0717089	7.60182e-16	2.64518e-14
Fbxl20	2091.33	0.0171748	0.067535	0.760441	0.846706
Dlg4	12218.4	-0.181005	0.0486384	9.04784e-05	0.000483939
Dvl2	741.53	0.459571	0.140325	6.7288e-05	0.00036838
Nr1d1	578.969	0.377887	0.133099	0.000397897	0.00179469
Aloxe3	111.085	1.95335	0.346106	3.88538e-10	6.06591e-09
Per1	1538.62	1.69786	0.164662	2.88515e-26	3.06374e-24
Vamp2	21024.9	-0.0528757	0.0408415	0.121829	0.224684
Ctc1	1355.22	-0.0410178	0.101231	0.59887	0.725143
Pfas	694.436	-0.0391299	0.104274	0.62303	0.743148
Myh10	9826.13	-0.0780864	0.0492467	0.0657782	0.137658
Stx8	362.272	0.0544605	0.109966	0.509466	0.65012
Usp43	62.7561	2.80759	0.665431	2.9104e-08	3.25025e-07
Adprm	274.677	0.00344044	0.0992292	0.964325	0.979299
Acly	40094.3	0.0706709	0.100681	0.36332	0.509782
Kat2a	2594.93	-0.33706	0.0718084	2.72134e-07	2.56084e-06
Stat5b	873.029	0.0216783	0.0993238	0.778175	0.861056
Tmem101	483.992	-0.0647426	0.10074	0.404971	0.550478
Lsm12	2446.01	-0.125171	0.0682858	0.033578	0.0793581
Ubtf	2979.02	0.0110804	0.0483327	0.787093	0.865816
Ccdc43	545.084	-0.306926	0.105112	0.000477198	0.00210912
Adam11	16887.7	-0.406126	0.0866154	1.94279e-07	1.88415e-06
Eftud2	1884.57	-0.181762	0.0769142	0.00671381	0.0207166
Dcakd	1725.63	-0.0286281	0.059086	0.563342	0.696992
Nmt1	4823.13	-0.00646069	0.051962	0.883648	0.930655
Plcd3	94.0359	-0.0373716	0.159153	0.711444	0.810466
Map3k14	789.605	-1.09859	0.137398	3.53643e-17	1.45691e-15
Gosr2	2932.24	0.053599	0.0556281	0.247893	0.385987
Klhl28	1736.78	-0.356607	0.0627104	1.11287e-09	1.63975e-08
Fkbp3	1778.17	-0.0403167	0.0567754	0.395006	0.541112
Scfd1	965.438	-0.0925358	0.0710346	0.117683	0.218811
Coch	227.351	-0.12441	0.183209	0.263483	0.403814
Strn3	1799.62	-0.300158	0.0685629	1.67798e-06	1.35251e-05
Ap4s1	290.844	-0.0155829	0.106625	0.847083	0.906358
Dtd2	297.529	-0.0208839	0.0954241	0.779999	0.861861
Ston2	1152.7	0.0229464	0.124279	0.796301	0.872031
Gtf2a1	5000.59	0.446939	0.102265	8.01914e-07	6.8836e-06
Sel1l	4925.55	0.357043	0.0775323	3.67168e-07	3.36509e-06
Dnaaf2	287.644	-0.0232214	0.10218	0.767371	0.852419
Klhdc2	3266.47	-0.100715	0.0558177	0.0390933	0.0901444
Nemf	2298.97	0.0116752	0.0500837	0.783511	0.863641
Sec23a	4807.95	-0.09538	0.0521484	0.0373731	0.0868935
L2hgdh	321.464	-0.629638	0.183419	2.85586e-05	0.000174367
Trappc6b	1083.03	-0.0780611	0.0847265	0.25187	0.390453
Pnn	1724.25	0.0464577	0.0766495	0.458018	0.602699
Mia2	1216.13	0.27459	0.0896441	0.000391037	0.00177153
Galc	2347.44	0.291323	0.115075	0.00173879	0.00654395
Spata7	601.039	0.0579296	0.0837	0.389834	0.535875
Ptpn21	373.442	0.705995	0.213186	3.70696e-05	0.000219214
Npas3	244.064	0.103285	0.209199	0.372467	0.518776
Zc3h14	2404.53	-0.0521038	0.0839121	0.440344	0.586476
Ttc8	349.261	-0.633369	0.21106	0.000115871	0.000602492
Polr2h	386.843	0.0532273	0.0930542	0.467641	0.611963
Ppp2r3c	771.64	0.00494977	0.0679042	0.930442	0.959497
Prorp	294.336	-0.205968	0.0976594	0.0103401	0.0298709
Psma6	1412.91	0.0524043	0.0612381	0.303446	0.447057
Nfkbia	147.956	-0.265755	0.221412	0.046089	0.103373
Ralgapa1	9497.36	-0.0270763	0.0855324	0.693674	0.797899
Mbip	211.166	0.277783	0.153529	0.0120895	0.0340074
Gstz1	864.132	-0.0201068	0.0693011	0.727066	0.822708
Sptlc2	3010.02	-0.0545441	0.0778286	0.389442	0.535635
Ahsa1	2580.56	-0.188725	0.0621018	0.000933811	0.00381136
Vipas39	1471.14	-0.159659	0.0764609	0.0153995	0.0416353
Snw1	1115.02	0.426543	0.0796589	5.68546e-09	7.28756e-08
Slirp	403.864	0.0753194	0.113597	0.372825	0.518959
Adck1	795.872	-0.0864524	0.0876837	0.217749	0.350069
Nova1	91.8588	0.336518	0.36015	0.0466779	0.104371
Mthfd1	758.169	-0.0398126	0.103289	0.614667	0.73796
Ppp2r5e	2310	-0.0651183	0.0594931	0.189963	0.316467
Sgpp1	1094.95	-0.0105998	0.0691496	0.853979	0.911079
Akap5	216.1	-0.658776	0.168179	4.62027e-06	3.35174e-05
Sptb	2567.23	0.00408387	0.180044	0.969224	0.982015
Rab15	1006.03	0.198867	0.251907	0.13556	0.24345
Fut8	1835.71	-0.346173	0.105627	0.00010732	0.000562059
Atl1	3026.59	-0.308243	0.153858	0.00626525	0.0195848
Sav1	492.749	0.0317407	0.0888652	0.653983	0.767512
Nin	2428.07	0.793767	0.125848	1.7867e-11	3.39639e-10
Pygl	117.59	-0.14933	0.204484	0.207297	0.336916
Bdkrb2	1459.86	0.0937332	0.0708245	0.112403	0.211419
Trim9	4206.17	0.0677726	0.0642227	0.204412	0.333769
Tmx1	1998.94	0.0902983	0.0795767	0.164339	0.282332
Actr10	2841.88	-0.108861	0.0811751	0.102022	0.195597
Timm9	693.347	-0.117726	0.0775289	0.0683757	0.141937
Rtn1	59571.4	-0.0384464	0.0916847	0.595926	0.722759
Lrrc9	194.536	0.0340891	0.150592	0.729085	0.824084
Serpina3n	363.684	-0.261674	0.247526	0.0606454	0.128976
Dhrs7	1376.41	0.503132	0.0846684	1.88577e-10	3.05242e-09
Ppm1a	6394.34	0.141306	0.04425	0.00081028	0.00336175
Clmn	183.254	0.225047	0.171607	0.048789	0.108198
Glrx5	1390.94	-0.132396	0.0809662	0.0496623	0.109828
Mnat1	326.677	-0.0937052	0.111664	0.263608	0.403921
Prkch	343.111	-0.156514	0.143633	0.117188	0.21822
Hif1a	2948.9	0.47141	0.123718	8.61867e-06	5.91118e-05
Papola	2651.42	0.32224	0.0855821	1.97179e-05	0.000125199
Pals1	534.601	0.236413	0.161183	0.0333815	0.0790299
Snapc1	524.816	-0.185243	0.152539	0.0770781	0.156236
Atp6v1d	2728.55	0.135253	0.0585277	0.0103882	0.0299959
Vrk1	417.245	0.153863	0.142992	0.122127	0.225136
Eif2s1	1288	-0.0838322	0.111289	0.315285	0.459879
Pigh	550.337	0.203094	0.110266	0.0194708	0.0504922
Vti1b	1660.03	0.0419341	0.0791973	0.515071	0.655506
Galnt16	135.809	-0.286017	0.285617	0.0571596	0.123093
Erh	1327.95	0.0672268	0.060175	0.18111	0.305396
Susd6	1720.4	0.146694	0.0835156	0.0352525	0.0826337
Srsf5	4627.95	0.278242	0.0759379	4.33492e-05	0.000250458
Smoc1	922.395	-0.949916	0.273355	1.27443e-05	8.41742e-05
Gm20498	575.846	0.16587	0.0959266	0.0328336	0.078062
Pcnx	4091.63	-0.0474132	0.0857584	0.490449	0.632035
Pacs2	13493.3	-0.135609	0.0424635	0.000837832	0.00346323
Mta1	3568.75	-0.0627555	0.0772457	0.318847	0.463156
Wdr37	3319.61	0.596424	0.064991	4.26863e-21	2.98755e-19
Gtpbp4	1209.09	0.279793	0.140572	0.00779402	0.0236063
Zmynd11	2531.96	-0.0286995	0.0830906	0.669096	0.778642
Esyt2	4055.09	0.19193	0.103317	0.0205039	0.0526839
Tdp1	485.211	-0.0247978	0.0813002	0.707116	0.80766
Psmc1	3252.88	0.0564261	0.0605842	0.263016	0.403193
Nrde2	278.43	0.127526	0.143202	0.195498	0.323459
Rps6ka5	163.589	-0.116863	0.145783	0.238202	0.375214
Ccdc88c	893.439	0.182066	0.136245	0.0633843	0.13367
Dglucy	545.707	-0.0431622	0.126907	0.631944	0.750293
Trip11	2335.59	0.120842	0.0861815	0.0850826	0.16956
Atxn3	960.338	0.153546	0.0937393	0.0432711	0.0981248
Lgmn	6192.31	0.282201	0.146235	0.00886361	0.0263089
Golga5	771.785	0.107906	0.0689066	0.0645824	0.135616
Pitrm1	2636.66	0.118254	0.076307	0.0639231	0.134553
Chga	10084.8	-0.0620732	0.111103	0.455451	0.600026
Pfkp	20176.2	-0.187853	0.0485781	4.77801e-05	0.000272988
Unc79	1502.52	-0.0842075	0.122044	0.341805	0.487422
Otub2	1130.79	0.624156	0.116135	5.49204e-09	7.06907e-08
Ppp4r4	152.511	0.989383	0.166671	9.78731e-11	1.66061e-09
Akr1c13	149.264	0.0345645	0.12351	0.696571	0.800076
Net1	479.937	-0.00592516	0.101353	0.939502	0.96456
Tshz3	2991.41	-0.825547	0.0848012	1.37296e-23	1.16635e-21
Gdi2	8331.59	0.0670721	0.0503819	0.115341	0.215493
Rgs6	300.087	0.446275	0.21169	0.00245536	0.00878707
Dpf3	92.1066	-0.295608	0.26303	0.0442095	0.0999215
Dcaf4	564.858	-0.494545	0.0884703	1.48479e-09	2.12424e-08
Numb	615.14	0.015745	0.109875	0.848493	0.907171
[truncated: 10,323 more rows]
